# Supplementary material for: Proteome-Wide Mendelian Randomization Identifies Causal Proteins for Multiple Sclerosis Susceptibility and Severity
Source: Genes (Basel). 2026 Jul 16;17(7):810. doi: 10.3390/genes17070810 (PMC13409751; doi:10.3390/genes17070810)
Supplement: Supplementary file 1 [file genes-17-00810-s001.zip]

Archive with 1 entries (1 files):
- genes-4388543-supplementary.xlsx
