# Supplementary material for: Proteome-Wide Mendelian Randomization Identifies Causal Proteins for Multiple Sclerosis Susceptibility and Severity
Source: Genes (Basel). 2026 Jul 16;17(7):810. doi: 10.3390/genes17070810 (PMC13409751; doi:10.3390/genes17070810)
Supplement: Supplementary file 1 [file genes-17-00810-s001.zip › genes-4388543-supplementary.xlsx]

## Sheet: S1
Supplementary Table S1. Complete proteome-wide Mendelian randomization results for MS susceptibility.
Protein	Beta	SE	CI_low	CI_high	P value	I2	Significant
ALPI	0.1753	0.0369	0.103	0.2476	2.02e-06	0	Yes
IDUA	-0.0797	0.0168	-0.1127	-0.0467	2.20e-06	0	Yes
NID2	-0.0824	0.018	-0.1176	-0.0472	4.53e-06	0	Yes
MXRA8	0.2089	0.0456	0.1196	0.2983	4.58e-06	0	Yes
CRISP3	-0.0554	0.0337	-0.1214	0.0106	1.00e-01	0	No
CLPS	-0.0896	0.0272	-0.143	-0.0362	1.00e-03	0	No
PTP4A3	0	0.1069	-0.2096	0.2096	1.00e+00	0	No
IFNGR2	0.0538	0.0328	-0.0105	0.1181	1.01e-01	0.01	No
ADH4	0.0968	0.0593	-0.0194	0.2129	1.02e-01	0	No
AGR3	-0.3096	0.1891	-0.6802	0.0611	1.02e-01	0	No
GPR56	-0.295	0.1805	-0.6487	0.0588	1.02e-01	0	No
IL7	-0.1141	0.0697	-0.2507	0.0226	1.02e-01	0	No
PGK1	-0.1108	0.0677	-0.2436	0.022	1.02e-01	0	No
TMED10	-0.126	0.0384	-0.2012	-0.0508	1.02e-03	0	No
DNAJC30	0.0868	0.0533	-0.0176	0.1913	1.03e-01	0	No
FOXC2	0.1013	0.0621	-0.0205	0.2231	1.03e-01	0	No
TOM1L1	0.0824	0.0505	-0.0165	0.1814	1.03e-01	0	No
TTC9B	-0.1027	0.04	-0.1811	-0.0242	1.03e-02	6.92	No
HP	0.0561	0.0171	0.0226	0.0896	1.03e-03	0	No
FAM171B	-0.163	0.1003	-0.3597	0.0336	1.04e-01	0	No
HEBP1	0.0317	0.0195	-0.0065	0.0699	1.04e-01	0	No
KLK13	0.1622	0.1	-0.0338	0.3582	1.05e-01	0	No
PKP2	-0.1138	0.0703	-0.2516	0.0239	1.05e-01	0	No
SMOC1	0.0576	0.0356	-0.0121	0.1273	1.05e-01	0	No
CA4	-0.0843	0.0521	-0.1865	0.0179	1.06e-01	0	No
CDHR5	-0.0819	0.0506	-0.1811	0.0173	1.06e-01	0	No
DCAF5	-0.2463	0.1522	-0.5447	0.052	1.06e-01	0	No
EGFL6	0.1095	0.0678	-0.0233	0.2423	1.06e-01	0	No
MSTN	-0.1543	0.0955	-0.3415	0.0329	1.06e-01	0	No
PVR	-0.1381	0.0854	-0.3055	0.0293	1.06e-01	0	No
SATB2	-0.1663	0.103	-0.3682	0.0355	1.06e-01	0	No
ADAMTS5	0.0436	0.0271	-0.0095	0.0967	1.07e-01	0	No
CLEC4M	-0.06	0.0372	-0.133	0.0129	1.07e-01	0.08	No
GDF11	0.1011	0.0628	-0.022	0.2241	1.07e-01	0	No
MDGA2	-0.0599	0.0372	-0.1328	0.013	1.07e-01	0	No
CPXM1	-0.0714	0.0444	-0.1584	0.0157	1.08e-01	0	No
NET1	0.0555	0.0346	-0.0122	0.1233	1.08e-01	0.03	No
ZAP70	-0.124	0.0772	-0.2753	0.0273	1.08e-01	0	No
GP6	-0.0766	0.0478	-0.1703	0.0171	1.09e-01	0	No
MAFG	-0.219	0.1367	-0.487	0.049	1.09e-01	0	No
BHMT2	-0.2603	0.1629	-0.5796	0.0591	1.10e-01	0	No
CD14	0.0634	0.0397	-0.0144	0.1412	1.10e-01	0	No
NFKB1	0.2452	0.1533	-0.0552	0.5456	1.10e-01	0	No
PGLYRP1	-0.1736	0.1087	-0.3867	0.0395	1.10e-01	0	No
TBCE	-0.0701	0.0439	-0.1561	0.016	1.10e-01	0	No
SERPINA4	0.0708	0.0278	0.0162	0.1253	1.10e-02	0	No
AGR2	-0.1365	0.0857	-0.3045	0.0314	1.11e-01	0	No
PLAUR	-0.1086	0.0682	-0.2423	0.0251	1.11e-01	0	No
CBR3	-0.0553	0.0218	-0.098	-0.0126	1.11e-02	0	No
HMGN1	0.03	0.0189	-0.007	0.067	1.12e-01	0	No
APMAP	-0.1365	0.0538	-0.242	-0.0311	1.12e-02	0	No
ATOX1	-0.2075	0.1309	-0.4641	0.0492	1.13e-01	33.09	No
CMA1	-0.1969	0.1244	-0.4407	0.0469	1.13e-01	0	No
ENTHD2	0.1524	0.0961	-0.036	0.3407	1.13e-01	0	No
PDRG1	-0.0884	0.0557	-0.1977	0.0208	1.13e-01	0	No
SPDEF	-0.1904	0.1202	-0.4259	0.0451	1.13e-01	0	No
TAPBPL	0.0934	0.0368	0.0212	0.1656	1.13e-02	0	No
PSD	-0.1001	0.0308	-0.1604	-0.0398	1.13e-03	0	No
FCER1A	-0.2208	0.1397	-0.4946	0.0531	1.14e-01	0	No
GP5	0.1068	0.0675	-0.0255	0.2391	1.14e-01	0	No
MDM4	-0.9321	0.5905	-2.0894	0.2253	1.14e-01	0	No
NCF2	0.0466	0.0295	-0.0111	0.1044	1.14e-01	0	No
RRBP1	-0.0974	0.0616	-0.2182	0.0234	1.14e-01	0	No
RSRP1	-0.2392	0.1513	-0.5357	0.0573	1.14e-01	0	No
MSMB	0.0357	0.0226	-0.0087	0.08	1.15e-01	0	No
PEX26	-0.2134	0.1353	-0.4786	0.0517	1.15e-01	0	No
ST13	0.2626	0.1664	-0.0636	0.5888	1.15e-01	0.01	No
PGM1	-0.1445	0.0444	-0.2316	-0.0573	1.15e-03	0	No
KDSR	-0.1701	0.1081	-0.3821	0.0418	1.16e-01	0	No
LEAP2	-0.0554	0.0353	-0.1245	0.0137	1.16e-01	0	No
TES	-0.1584	0.1006	-0.3557	0.0389	1.16e-01	0	No
TRIL	-0.1625	0.1034	-0.3651	0.0401	1.16e-01	0	No
TXNRD1	0.0862	0.0549	-0.0214	0.1939	1.16e-01	0	No
KLK8	-0.0953	0.0377	-0.1692	-0.0213	1.16e-02	0.03	No
AXL	0.0704	0.0449	-0.0177	0.1584	1.17e-01	0	No
CRYGD	-0.0645	0.0411	-0.145	0.0161	1.17e-01	6.09	No
DNAI1	-0.2757	0.176	-0.6206	0.0692	1.17e-01	0	No
PLA2G12B	0.0463	0.0295	-0.0115	0.1042	1.17e-01	0	No
CETN3	-0.1206	0.0771	-0.2718	0.0305	1.18e-01	42.6	No
DIABLO	0.0984	0.063	-0.0251	0.2219	1.18e-01	0	No
NRXN3	-0.1321	0.0844	-0.2975	0.0333	1.18e-01	0	No
SLC6A9	-0.1862	0.1191	-0.4197	0.0473	1.18e-01	0	No
CRIPT	-0.1552	0.0995	-0.3503	0.0399	1.19e-01	0	No
MATK	0.1127	0.0723	-0.0291	0.2545	1.19e-01	0	No
PSD2	-0.0391	0.0251	-0.0884	0.0101	1.19e-01	0	No
S100P	-0.0918	0.0589	-0.2072	0.0235	1.19e-01	0	No
KMT2C	0.0877	0.0564	-0.0229	0.1983	1.20e-01	0	No
ACADM	-0.0859	0.0342	-0.153	-0.0189	1.20e-02	0	No
PCNP	-0.2126	0.0846	-0.3785	-0.0467	1.20e-02	0	No
LSM4	-0.1691	0.1092	-0.3831	0.0449	1.21e-01	0	No
NAPB	-0.1218	0.0787	-0.276	0.0323	1.21e-01	0	No
PIM1	0.076	0.049	-0.02	0.1721	1.21e-01	0	No
PRKG1	-0.1293	0.0834	-0.2929	0.0342	1.21e-01	0	No
VPS28	-0.1383	0.0892	-0.3131	0.0366	1.21e-01	0	No
FGF19	0.0842	0.0545	-0.0227	0.1912	1.22e-01	0	No
GCK	-0.1149	0.0743	-0.2605	0.0306	1.22e-01	0	No
NDRG1	-1.1121	0.7182	-2.5197	0.2955	1.22e-01	87.77	No
PDK1	-0.0337	0.0218	-0.0765	0.009	1.22e-01	0.04	No
PSG3	-0.034	0.022	-0.077	0.0091	1.22e-01	0	No
PSMA6	-0.1806	0.1168	-0.4095	0.0484	1.22e-01	0	No
SYT9	-0.3462	0.2241	-0.7854	0.0931	1.22e-01	0	No
C5orf38	-0.0699	0.0216	-0.1122	-0.0275	1.22e-03	0.01	No
RBP5	0.243	0.1577	-0.0662	0.5521	1.23e-01	0	No
PIGR	-0.1677	0.0519	-0.2694	-0.066	1.23e-03	0	No
CD58	0.0942	0.0613	-0.026	0.2144	1.24e-01	0.01	No
PLA2G5	-0.1546	0.1006	-0.3517	0.0425	1.24e-01	0	No
TNFSF15	-0.3752	0.2438	-0.853	0.1027	1.24e-01	15.68	No
TUFT1	0.1193	0.0774	-0.0325	0.271	1.24e-01	0	No
UBE2A	-0.2305	0.15	-0.5245	0.0635	1.24e-01	0	No
DAPP1	0.2506	0.1003	0.0541	0.4471	1.24e-02	0	No
BTNL8	0.2547	0.1662	-0.0711	0.5806	1.25e-01	0	No
KIAA1161	0.0824	0.0537	-0.0228	0.1876	1.25e-01	0	No
MTCP1	-0.2334	0.152	-0.5313	0.0644	1.25e-01	0	No
MYNN	-0.2218	0.1447	-0.5054	0.0618	1.25e-01	0	No
OBP2A	0.3281	0.1017	0.1288	0.5274	1.25e-03	0.04	No
CLEC4A	-0.4697	0.3069	-1.0711	0.1318	1.26e-01	0	No
EDAR	-0.0293	0.0191	-0.0668	0.0082	1.26e-01	0	No
ENTPD3	-0.2113	0.138	-0.4819	0.0592	1.26e-01	0	No
GZMH	-0.1401	0.0915	-0.3194	0.0393	1.26e-01	0	No
LTBR	-0.1009	0.0659	-0.23	0.0283	1.26e-01	0	No
ROCK2	-0.1272	0.0832	-0.2902	0.0358	1.26e-01	0	No
C1GALT1C1	-0.0646	0.0423	-0.1476	0.0183	1.27e-01	0	No
CHAD	0.1363	0.0894	-0.0388	0.3115	1.27e-01	60.88	No
FGF20	-0.1695	0.1109	-0.3869	0.0479	1.27e-01	0.01	No
KERA	0.1136	0.0744	-0.0323	0.2594	1.27e-01	0	No
SCARB2	-0.0766	0.0502	-0.1751	0.0218	1.27e-01	0	No
AXIN2	-0.1519	0.0999	-0.3477	0.0438	1.28e-01	0	No
BACH1	-0.0903	0.0593	-0.2065	0.0259	1.28e-01	0	No
CD84	0.1236	0.0811	-0.0354	0.2826	1.28e-01	0	No
FLRT1	-0.196	0.1288	-0.4485	0.0565	1.28e-01	0	No
IL3RA	0.1053	0.0692	-0.0304	0.241	1.28e-01	0	No
LZIC	-0.7846	0.5157	-1.7954	0.2262	1.28e-01	0	No
PSMA1	-0.2013	0.1322	-0.4604	0.0578	1.28e-01	0	No
CA3	0.1547	0.0622	0.0329	0.2766	1.28e-02	0	No
B3GNT8	-0.0407	0.0268	-0.0932	0.0118	1.29e-01	0	No
CTSH	-0.0526	0.0347	-0.1206	0.0154	1.29e-01	0	No
GC	-0.0997	0.0656	-0.2282	0.0289	1.29e-01	0	No
RAB18	-0.3905	0.2572	-0.8946	0.1135	1.29e-01	0	No
RPE	0.0851	0.056	-0.0247	0.1949	1.29e-01	0	No
ST6GALNAC2	-0.1013	0.0667	-0.2319	0.0294	1.29e-01	0.03	No
TLR3	-0.0308	0.0203	-0.0705	0.0089	1.29e-01	0	No
VIMP	-0.0632	0.0416	-0.1447	0.0184	1.29e-01	0	No
PALM	-0.1877	0.0755	-0.3355	-0.0398	1.29e-02	0	No
GALNT16	0.0894	0.0591	-0.0265	0.2053	1.30e-01	0	No
LRP10	0.1826	0.1205	-0.0536	0.4188	1.30e-01	0	No
PLXDC1	-0.0999	0.066	-0.2292	0.0294	1.30e-01	0	No
FUT2	-0.3985	0.264	-0.916	0.1189	1.31e-01	0	No
SCMH1	-0.0706	0.0468	-0.1622	0.0211	1.31e-01	0	No
C10orf54	-0.0714	0.0473	-0.1642	0.0214	1.32e-01	0	No
NR1H4	-0.1055	0.0701	-0.2429	0.0318	1.32e-01	0	No
TDGF1	-0.0272	0.0181	-0.0626	0.0082	1.32e-01	0	No
MFNG	-0.2245	0.1493	-0.5172	0.0681	1.33e-01	0	No
MRAP2	-0.2	0.1331	-0.4609	0.0609	1.33e-01	0	No
RGMA	0.046	0.0306	-0.0139	0.1059	1.33e-01	0.13	No
SELM	0.1544	0.1027	-0.0469	0.3557	1.33e-01	0	No
UMODL1	-0.1316	0.0877	-0.3035	0.0402	1.33e-01	0	No
SCUBE1	-0.168	0.0679	-0.3011	-0.035	1.33e-02	0	No
CCL25	0.1009	0.0264	0.0491	0.1527	1.33e-04	0	No
CNTN2	0.0331	0.0221	-0.0102	0.0765	1.34e-01	0	No
DNAJB1	-0.1064	0.0709	-0.2454	0.0326	1.34e-01	0.03	No
FLT3	-0.1016	0.0678	-0.2345	0.0312	1.34e-01	0	No
HPSE	-0.1351	0.0902	-0.3119	0.0417	1.34e-01	0	No
SPATA9	0.1864	0.1242	-0.0571	0.4299	1.34e-01	0	No
ATXN3	0.1608	0.0651	0.0333	0.2883	1.34e-02	0	No
VWF	-0.1774	0.0553	-0.2857	-0.069	1.34e-03	0.1	No
IGSF3	0.1082	0.0723	-0.0335	0.2498	1.35e-01	48.03	No
ITIH3	-0.0395	0.0264	-0.0913	0.0122	1.35e-01	0.19	No
RAB17	-0.1564	0.1045	-0.3613	0.0485	1.35e-01	0	No
VTA1	-0.0914	0.0612	-0.2113	0.0285	1.35e-01	0	No
PCOLCE	0.167	0.0676	0.0344	0.2996	1.35e-02	0	No
BRSK2	0.0999	0.0671	-0.0315	0.2314	1.36e-01	0	No
G6B	-0.1236	0.0829	-0.286	0.0389	1.36e-01	0	No
MEGF10	-0.0795	0.0533	-0.1841	0.025	1.36e-01	0	No
RAMP3	-0.2397	0.1607	-0.5546	0.0752	1.36e-01	0	No
SERF1A	0.141	0.0946	-0.0445	0.3264	1.36e-01	0	No
TG	0.0683	0.0459	-0.0216	0.1583	1.36e-01	0	No
ANPEP	0.0898	0.0604	-0.0287	0.2082	1.37e-01	0	No
BMP10	0.1033	0.0694	-0.0327	0.2394	1.37e-01	0	No
F2	0.1031	0.0693	-0.0327	0.2389	1.37e-01	0	No
FABP9	-0.0791	0.0532	-0.1833	0.0251	1.37e-01	0	No
GALE	0.1214	0.0817	-0.0388	0.2815	1.37e-01	0	No
NDUFV2	-0.1511	0.1015	-0.3501	0.0479	1.37e-01	0	No
S100A7	-0.0935	0.0245	-0.1415	-0.0454	1.37e-04	0	No
GRB7	-0.0874	0.0589	-0.2029	0.0281	1.38e-01	7.77	No
IGF1R	0.1516	0.0616	0.0309	0.2723	1.38e-02	0	No
BTNL9	0.2045	0.1381	-0.0661	0.4752	1.39e-01	0	No
EGLN1	0.1032	0.0698	-0.0336	0.24	1.39e-01	0	No
OTUB2	-0.1134	0.0766	-0.2635	0.0367	1.39e-01	0	No
ZNF276	-0.184	0.1242	-0.4275	0.0595	1.39e-01	0	No
PIP	-0.2455	0.0768	-0.3961	-0.095	1.39e-03	0	No
CA9	0.0969	0.0657	-0.0318	0.2256	1.40e-01	0	No
CARTPT	-0.2799	0.1899	-0.6521	0.0923	1.40e-01	0	No
CHP1	-0.047	0.0318	-0.1094	0.0154	1.40e-01	0	No
FJX1	0.0498	0.0338	-0.0164	0.116	1.40e-01	0	No
OMG	-0.1696	0.115	-0.395	0.0557	1.40e-01	0	No
TPPP2	0.0737	0.0499	-0.0241	0.1715	1.40e-01	0	No
ZNF382	0.1338	0.0906	-0.0439	0.3114	1.40e-01	0	No
APLP1	0.1076	0.0731	-0.0356	0.2508	1.41e-01	0	No
TPO	-0.1108	0.0752	-0.2583	0.0366	1.41e-01	0	No
WNT5A	-0.0729	0.0496	-0.1701	0.0242	1.41e-01	0	No
BMP7	0.0861	0.0586	-0.0287	0.2009	1.42e-01	0	No
TK1	-0.1669	0.1137	-0.3898	0.0559	1.42e-01	0	No
WFDC13	-0.1009	0.0688	-0.2357	0.0339	1.42e-01	0	No
CEBPB	-0.1261	0.0514	-0.2269	-0.0254	1.42e-02	0	No
RBP7	0.0433	0.0296	-0.0147	0.1013	1.43e-01	0	No
SERPIND1	0.1264	0.0863	-0.0428	0.2955	1.43e-01	0	No
SYTL1	-0.0964	0.0658	-0.2253	0.0325	1.43e-01	0	No
DKK3	0.0855	0.0349	0.0171	0.1539	1.43e-02	0.05	No
INSR	0.0769	0.0314	0.0154	0.1384	1.43e-02	0.15	No
NPTX1	0.4621	0.1215	0.224	0.7003	1.43e-04	0	No
ADAM17	-6.0853	4.1659	-14.2503	2.0797	1.44e-01	99.64	No
ENO1	-0.2624	0.1797	-0.6146	0.0897	1.44e-01	0	No
FOLR1	0.7149	0.4894	-0.2443	1.6741	1.44e-01	86.97	No
KLC1	-0.1263	0.0865	-0.2958	0.0432	1.44e-01	0	No
FCRL4	-0.0718	0.0293	-0.1292	-0.0143	1.44e-02	0	No
TIGIT	-0.2718	0.1111	-0.4895	-0.0541	1.44e-02	0	No
RGS3	-0.2099	0.0858	-0.3781	-0.0416	1.45e-02	0	No
NRBP1	-0.1804	0.0567	-0.2915	-0.0694	1.45e-03	0	No
HFE2	0.0949	0.0652	-0.033	0.2227	1.46e-01	0	No
ITM2B	-0.0706	0.0486	-0.1659	0.0246	1.46e-01	0	No
SERPINF2	-0.1464	0.1007	-0.3438	0.051	1.46e-01	0	No
SST	-0.0893	0.0614	-0.2096	0.031	1.46e-01	0	No
ATAD2	0.1043	0.0719	-0.0366	0.2453	1.47e-01	0	No
BPI	0.0265	0.0183	-0.0094	0.0624	1.47e-01	0	No
RNF149	-0.0891	0.0614	-0.2093	0.0312	1.47e-01	0	No
TNFRSF10D	-0.0885	0.0611	-0.2083	0.0312	1.47e-01	0	No
CTRL	-0.0803	0.0329	-0.1449	-0.0158	1.47e-02	0.03	No
DLG2	-0.1858	0.0761	-0.335	-0.0365	1.47e-02	0	No
KLK3	-0.1288	0.089	-0.3032	0.0456	1.48e-01	0	No
NDUFB11	-0.1713	0.1183	-0.4032	0.0605	1.48e-01	0	No
FAM20B	-0.204	0.0538	-0.3093	-0.0986	1.48e-04	0.01	No
CSF2RB	0.049	0.034	-0.0176	0.1157	1.49e-01	24.31	No
PECR	0.0768	0.0532	-0.0276	0.1811	1.49e-01	0	No
SPINT3	0.0367	0.0254	-0.0131	0.0865	1.49e-01	0	No
UBE2S	-0.2029	0.1405	-0.4783	0.0726	1.49e-01	0	No
CRIP2	0.1644	0.1141	-0.0593	0.388	1.50e-01	0	No
LYSMD4	0.1009	0.0701	-0.0365	0.2382	1.50e-01	0	No
OPTC	-0.2773	0.1927	-0.6549	0.1003	1.50e-01	0	No
PDCD6	-0.0449	0.0312	-0.1061	0.0162	1.50e-01	0	No
TNMD	-0.3168	0.2201	-0.7483	0.1146	1.50e-01	0	No
MPZL1	0.1852	0.0762	0.0359	0.3345	1.50e-02	0	No
DCP1B	-0.0586	0.0407	-0.1384	0.0213	1.51e-01	0	No
MYSM1	-0.0843	0.0587	-0.1994	0.0308	1.51e-01	0	No
SPINT1	-0.065	0.0453	-0.1538	0.0237	1.51e-01	0	No
ST3GAL6	-0.0643	0.0265	-0.1163	-0.0124	1.51e-02	0	No
RAB3D	-0.4047	0.1068	-0.614	-0.1954	1.51e-04	0.02	No
ADH6	0.1113	0.0777	-0.041	0.2636	1.52e-01	0	No
CNP	0.114	0.0797	-0.0422	0.2702	1.52e-01	0	No
DAG1	0.0819	0.0572	-0.0302	0.1941	1.52e-01	0	No
GAL	-0.0646	0.0451	-0.153	0.0238	1.52e-01	0.01	No
PAXIP1	-0.2913	0.2035	-0.6902	0.1077	1.52e-01	0	No
CD8B	-0.0987	0.0691	-0.2342	0.0367	1.53e-01	3.73	No
CNTN1	0.0723	0.0506	-0.0269	0.1716	1.53e-01	0	No
NEURL1	-0.11	0.077	-0.261	0.041	1.53e-01	0	No
PAK6	-0.1441	0.1009	-0.342	0.0537	1.53e-01	0	No
PLS1	-7.8825	5.5179	-18.6973	2.9323	1.53e-01	99.66	No
PPP3R1	0.0995	0.0696	-0.037	0.236	1.53e-01	0	No
DPEP2	0.0526	0.0369	-0.0197	0.1248	1.54e-01	0	No
NANP	0.141	0.0989	-0.0529	0.335	1.54e-01	0.01	No
PLCB1	-19.5722	13.7455	-46.5128	7.3685	1.54e-01	99.8	No
RGS8	-0.067	0.047	-0.159	0.0251	1.54e-01	0	No
SEPHS1	1.2922	0.907	-0.4856	3.0699	1.54e-01	97.23	No
STC2	0.1004	0.0705	-0.0378	0.2386	1.54e-01	0	No
GAGE2A	17.8978	12.5743	-6.7474	42.5429	1.55e-01	99.77	No
GPHA2	-0.075	0.0527	-0.1782	0.0282	1.55e-01	0	No
LILRB3	-0.1387	0.0976	-0.33	0.0526	1.55e-01	0	No
SERPINA10	0.0302	0.0213	-0.0115	0.072	1.55e-01	0	No
FCGR2A	0.0436	0.0308	-0.0167	0.1039	1.56e-01	0	No
LAT2	-0.2545	0.1795	-0.6063	0.0973	1.56e-01	0	No
PSG4	-0.0502	0.0354	-0.1197	0.0192	1.56e-01	0	No
PTPRU	0.08	0.0564	-0.0306	0.1905	1.56e-01	0	No
ST6GALNAC5	-10.6951	7.5439	-25.481	4.0907	1.56e-01	99.5	No
KITLG	-0.1603	0.0663	-0.2902	-0.0304	1.56e-02	39.39	No
CANX	-9.9018	7.0041	-23.6297	3.826	1.57e-01	99.73	No
COG8	0.1451	0.1026	-0.056	0.3463	1.57e-01	0	No
FAM3B	-0.037	0.0262	-0.0884	0.0143	1.57e-01	0	No
KPNA2	-0.1294	0.0913	-0.3084	0.0496	1.57e-01	0	No
LRRTM4	-0.1835	0.1297	-0.4376	0.0707	1.57e-01	0	No
NOTCH2	-10.1728	7.1935	-24.2717	3.9262	1.57e-01	99.51	No
SPINK9	-0.1541	0.1089	-0.3674	0.0593	1.57e-01	0	No
KYNU	0.0947	0.0392	0.0179	0.1715	1.57e-02	0	No
LSAMP	-0.1263	0.0523	-0.2287	-0.0238	1.57e-02	0	No
DCUN1D1	4.0476	2.8668	-1.5713	9.6666	1.58e-01	99.42	No
DDR2	-0.1596	0.1132	-0.3815	0.0622	1.58e-01	0	No
SGTA	-0.1217	0.0863	-0.2908	0.0474	1.58e-01	0	No
DDX23	-0.1706	0.1211	-0.4079	0.0667	1.59e-01	0	No
IDE	-0.2685	0.1905	-0.6419	0.1049	1.59e-01	65.28	No
LILRA4	0.5657	0.4012	-0.2206	1.3521	1.59e-01	95.55	No
MRC1	-0.0863	0.0613	-0.2064	0.0338	1.59e-01	0	No
NOVA1	-9.1369	6.4928	-21.8625	3.5887	1.59e-01	99.69	No
UNC93B1	-7.2121	5.1264	-17.2595	2.8354	1.59e-01	99.81	No
SCGN	0.2518	0.1044	0.0471	0.4565	1.59e-02	0	No
BIRC2	0.0493	0.0351	-0.0194	0.1181	1.60e-01	0.05	No
CCL5	-0.0703	0.05	-0.1682	0.0277	1.60e-01	0	No
EIF1AX	3.4173	2.4316	-1.3486	8.1832	1.60e-01	99.46	No
GABARAPL2	-0.0807	0.0574	-0.1931	0.0318	1.60e-01	0	No
NLRP1	-16.3683	11.6408	-39.1838	6.4473	1.60e-01	99.82	No
PODXL2	-5.6884	4.0465	-13.6195	2.2426	1.60e-01	99.79	No
EFCAB14	0.218	0.0905	0.0406	0.3954	1.60e-02	0	No
GLB1	0.0962	0.04	0.0179	0.1745	1.60e-02	0	No
TPM2	-0.174	0.0722	-0.3156	-0.0324	1.60e-02	0	No
C22orf15	-10.0609	7.1805	-24.1345	4.0126	1.61e-01	99.5	No
KCNN1	-0.1161	0.0827	-0.2782	0.0461	1.61e-01	0	No
B3GAT3	0.0869	0.0361	0.0161	0.1576	1.61e-02	0	No
ARHGEF2	-0.4359	0.3115	-1.0464	0.1746	1.62e-01	0	No
BID	0.1399	0.1001	-0.0563	0.3361	1.62e-01	0	No
CUL3	0.1503	0.1075	-0.0603	0.3609	1.62e-01	0	No
ENG	-0.0486	0.0348	-0.1167	0.0195	1.62e-01	0.05	No
ERBB2	0.0953	0.0682	-0.0384	0.229	1.62e-01	0	No
FATE1	-0.1342	0.096	-0.3224	0.054	1.62e-01	0	No
FIGF	-0.1371	0.0982	-0.3295	0.0553	1.62e-01	0	No
FYN	-0.1658	0.1187	-0.3984	0.0668	1.62e-01	68.79	No
MB	-0.0963	0.0689	-0.2313	0.0388	1.62e-01	0	No
ITCH	-4.5823	1.9052	-8.3164	-0.8483	1.62e-02	0	No
ZHX3	-0.2664	0.1108	-0.4835	-0.0493	1.62e-02	0	No
CTNNA2	0.2191	0.1572	-0.089	0.5271	1.63e-01	0	No
FRS2	-0.2297	0.1646	-0.5524	0.093	1.63e-01	0	No
KLB	-0.0377	0.027	-0.0906	0.0152	1.63e-01	0	No
SEMA3E	-0.1084	0.0778	-0.2608	0.0441	1.63e-01	0	No
ASPN	0.0392	0.0282	-0.016	0.0944	1.64e-01	0	No
CD200R1L	-6.1177	4.3972	-14.736	2.5007	1.64e-01	99.51	No
IBSP	-0.0846	0.0608	-0.2038	0.0346	1.64e-01	0	No
PRR16	0.0806	0.0579	-0.0329	0.1941	1.64e-01	0	No
TNFRSF11A	0.0939	0.0675	-0.0384	0.2263	1.64e-01	0	No
CST3	-0.1235	0.089	-0.2979	0.0509	1.65e-01	0	No
PLD5	-8.6608	6.2433	-20.8974	3.5759	1.65e-01	99.67	No
PTPRD	0.1777	0.1281	-0.0733	0.4287	1.65e-01	38.63	No
VTI1B	-0.1016	0.0732	-0.245	0.0418	1.65e-01	0.01	No
DCK	-0.18	0.0572	-0.2921	-0.0679	1.65e-03	0	No
ADGRF5	0.0289	0.0209	-0.012	0.0698	1.66e-01	0	No
DNAJB2	-0.4203	0.3032	-1.0146	0.174	1.66e-01	77.53	No
IL6ST	0.0579	0.0418	-0.024	0.1399	1.66e-01	0	No
KIR2DS2	0.3216	0.2323	-0.1338	0.777	1.66e-01	90.29	No
LMNB1	0.1184	0.0855	-0.0491	0.2859	1.66e-01	0	No
MMP7	-0.0511	0.0369	-0.1235	0.0213	1.66e-01	0	No
NFASC	0.0301	0.0217	-0.0125	0.0727	1.66e-01	0	No
SEMA3G	0.0772	0.0557	-0.0319	0.1864	1.66e-01	56.79	No
ERVV	-0.1123	0.0812	-0.2715	0.047	1.67e-01	0	No
SGK3	-0.252	0.1825	-0.6096	0.1056	1.67e-01	0	No
STOML2	3.4124	2.4675	-1.4238	8.2486	1.67e-01	98.88	No
USB1	0.1374	0.0994	-0.0574	0.3322	1.67e-01	0	No
USH1C	-0.2328	0.1685	-0.563	0.0975	1.67e-01	0	No
FCRL5	0.3128	0.0995	0.1178	0.5078	1.67e-03	0	No
IL2RB	0.2074	0.1506	-0.0877	0.5026	1.68e-01	0	No
METAP1	0.2033	0.1473	-0.0854	0.4921	1.68e-01	0	No
OPCML	0.0655	0.0476	-0.0277	0.1588	1.68e-01	0	No
NIPAL4	-0.3014	0.126	-0.5484	-0.0544	1.68e-02	0	No
CHI3L2	-0.1361	0.0989	-0.3299	0.0577	1.69e-01	0	No
EIF4EBP2	0.1149	0.0836	-0.049	0.2788	1.69e-01	0	No
HERC4	-0.1201	0.0873	-0.2913	0.051	1.69e-01	0	No
TMEM167A	-0.1555	0.1131	-0.3772	0.0662	1.69e-01	0	No
TPSAB1	-0.0568	0.0412	-0.1376	0.0241	1.69e-01	0.01	No
YWHAE	0.175	0.1274	-0.0746	0.4247	1.69e-01	0	No
SMAD3	-0.083	0.0605	-0.2015	0.0355	1.70e-01	0.01	No
TREX2	0.1618	0.1178	-0.0691	0.3928	1.70e-01	0	No
UNC5A	-10.2298	7.4523	-24.8361	4.3765	1.70e-01	99.44	No
CD5L	0.152	0.0637	0.0272	0.2768	1.70e-02	0	No
CA8	-2.8623	2.0912	-6.961	1.2364	1.71e-01	98.65	No
CBX5	-0.0797	0.0582	-0.1937	0.0344	1.71e-01	0	No
PSME3	0.0827	0.0605	-0.0358	0.2012	1.71e-01	0.03	No
CRIP1	-0.0461	0.0338	-0.1123	0.0201	1.72e-01	0	No
RAB31	0.0678	0.0496	-0.0294	0.1651	1.72e-01	0	No
L1CAM	0.1085	0.0456	0.0193	0.1978	1.72e-02	0	No
ACADSB	0.113	0.0829	-0.0495	0.2755	1.73e-01	0	No
IL15RA	-0.0757	0.0556	-0.1846	0.0332	1.73e-01	0	No
PLCG1	-0.119	0.0873	-0.2901	0.052	1.73e-01	40.66	No
TMEM237	-0.1637	0.0688	-0.2986	-0.0289	1.73e-02	0	No
VPS29	0.0408	0.0171	0.0072	0.0743	1.73e-02	0	No
AGAP3	-0.1235	0.0909	-0.3016	0.0547	1.74e-01	0	No
CSNK1G2	-0.0879	0.0647	-0.2147	0.0389	1.74e-01	0	No
EPHA5	0.2884	0.1213	0.0507	0.5261	1.74e-02	0	No
CDSN	-0.0714	0.0526	-0.1745	0.0318	1.75e-01	0	No
CNOT1	-0.0862	0.0636	-0.2107	0.0384	1.75e-01	0	No
PLBD1	-0.1642	0.1209	-0.4012	0.0729	1.75e-01	38.35	No
SNX5	0.0883	0.0652	-0.0395	0.2161	1.75e-01	0	No
B3GALT6	-0.0946	0.0699	-0.2315	0.0423	1.76e-01	0	No
PAK4	-0.0902	0.0666	-0.2208	0.0404	1.76e-01	0	No
SSRP1	0.0913	0.0674	-0.0408	0.2235	1.76e-01	0.01	No
ABO	-0.0275	0.0203	-0.0673	0.0124	1.77e-01	0	No
HDAC8	-2.3525	1.7474	-5.7773	1.0723	1.78e-01	99.1	No
IGF1	-0.0933	0.0693	-0.2292	0.0425	1.78e-01	0	No
PPM1L	0.1137	0.0844	-0.0517	0.2791	1.78e-01	0	No
CLK2	-0.0845	0.063	-0.2079	0.0389	1.79e-01	0.03	No
DHX38	-0.0965	0.0718	-0.2371	0.0442	1.79e-01	0	No
GDF15	-0.0427	0.0318	-0.1049	0.0196	1.79e-01	0	No
MUCL1	-0.2763	0.2054	-0.6788	0.1262	1.79e-01	0	No
NSF	-0.3106	0.2309	-0.7631	0.142	1.79e-01	0	No
SPG20	0.1848	0.1374	-0.0845	0.4541	1.79e-01	0	No
THOC1	-0.1045	0.0778	-0.2569	0.048	1.79e-01	0	No
TREM2	-0.0473	0.0352	-0.1163	0.0217	1.79e-01	0	No
CEACAM3	-0.6494	0.4843	-1.5986	0.2998	1.80e-01	0	No
GBP6	-0.0667	0.0498	-0.1643	0.0308	1.80e-01	0	No
PARVA	0.0821	0.0612	-0.0379	0.2021	1.80e-01	0	No
RERG	-0.2043	0.1522	-0.5026	0.094	1.80e-01	0	No
RALB	0.1268	0.0536	0.0217	0.2319	1.80e-02	0	No
ROBO1	0.1129	0.0845	-0.0526	0.2784	1.81e-01	0	No
TBCA	0.0684	0.0183	0.0326	0.1042	1.81e-04	0	No
B4GALT1	-0.0529	0.0397	-0.1307	0.0248	1.82e-01	0	No
IGFBP1	0.1275	0.0956	-0.0598	0.3149	1.82e-01	0	No
PELI2	-0.0824	0.0618	-0.2035	0.0387	1.82e-01	0	No
SUOX	-0.1076	0.0805	-0.2654	0.0503	1.82e-01	0	No
ARL9	0.1362	0.1026	-0.0649	0.3373	1.84e-01	0	No
DDIT4	-0.1216	0.0915	-0.3009	0.0578	1.84e-01	0	No
UGDH	0.0447	0.0336	-0.0212	0.1106	1.84e-01	0	No
ASCC1	0.0594	0.0449	-0.0285	0.1474	1.85e-01	0	No
C16orf54	-0.8943	0.675	-2.2174	0.4287	1.85e-01	83.69	No
HGD	-0.338	0.2553	-0.8383	0.1623	1.85e-01	55.12	No
MMP17	-0.1163	0.0877	-0.2882	0.0556	1.85e-01	0	No
RGS4	-0.2911	0.2194	-0.7211	0.1389	1.85e-01	0	No
DOC2B	0.1512	0.1143	-0.0728	0.3752	1.86e-01	0	No
OIT3	0.1836	0.1388	-0.0883	0.4556	1.86e-01	0	No
PIK3CG	-0.1161	0.0878	-0.2882	0.056	1.86e-01	0	No
PPIL2	-0.0884	0.0668	-0.2194	0.0425	1.86e-01	1.91	No
BOLA1	-0.0579	0.0439	-0.1439	0.0281	1.87e-01	0	No
PLCG2	-0.1203	0.0511	-0.2205	-0.02	1.87e-02	0.1	No
TEC	-0.2374	0.0763	-0.3869	-0.0878	1.87e-03	0	No
BCAN	-0.1059	0.0805	-0.2637	0.0519	1.88e-01	0	No
CEACAM19	-0.2134	0.162	-0.531	0.1041	1.88e-01	0	No
CTSB	-0.0507	0.0385	-0.1262	0.0248	1.88e-01	0	No
FBP1	-0.0601	0.0457	-0.1498	0.0295	1.88e-01	0	No
IVD	-0.065	0.0493	-0.1616	0.0317	1.88e-01	0	No
NCK2	0.1907	0.1449	-0.0932	0.4746	1.88e-01	0	No
PDIA6	-0.1763	0.1339	-0.4388	0.0862	1.88e-01	0	No
TFR2	-0.1807	0.1372	-0.4496	0.0882	1.88e-01	0	No
CAV2	-3.2792	2.4979	-8.175	1.6167	1.89e-01	99.74	No
CRADD	0.0993	0.0756	-0.0489	0.2475	1.89e-01	0	No
DSCAM	0.1166	0.0886	-0.0572	0.2903	1.89e-01	0	No
MCEMP1	-0.0559	0.0425	-0.1392	0.0275	1.89e-01	7.03	No
MTHFSD	0.0507	0.0386	-0.025	0.1264	1.89e-01	0	No
ROBO2	0.0962	0.0733	-0.0474	0.2399	1.89e-01	0	No
TAPBP	0.1163	0.0886	-0.0572	0.2899	1.89e-01	0	No
TMEM190	0.0399	0.017	0.0066	0.0733	1.89e-02	0	No
IL10RA	-0.1507	0.1151	-0.3764	0.0749	1.90e-01	0	No
IL17RA	-0.021	0.016	-0.0524	0.0104	1.90e-01	0	No
INSIG1	-3.685	2.8119	-9.1963	1.8263	1.90e-01	99.39	No
NUDT16L1	-0.1087	0.0829	-0.2711	0.0538	1.90e-01	0	No
RNASEH1	-3.2693	2.4973	-8.1639	1.6252	1.90e-01	99.16	No
SERPINA1	0.0499	0.0381	-0.0248	0.1247	1.90e-01	0.02	No
DSG1	-0.166	0.0708	-0.3047	-0.0273	1.90e-02	0	No
CD47	-0.1563	0.1195	-0.3905	0.0779	1.91e-01	0	No
COL18A1	-0.0498	0.0381	-0.1244	0.0249	1.91e-01	0	No
IFNA10	-0.1618	0.1237	-0.4041	0.0806	1.91e-01	0	No
IL21	1.0231	0.7827	-0.5109	2.5571	1.91e-01	64.31	No
EXOSC3	-0.0764	0.0586	-0.1912	0.0384	1.92e-01	0	No
FAIM3	0.1217	0.0933	-0.0612	0.3045	1.92e-01	0	No
ICT1	-0.0495	0.0379	-0.1238	0.0248	1.92e-01	0	No
PAPPA	-0.0651	0.0499	-0.1628	0.0326	1.92e-01	0	No
RNF114	0.1692	0.1298	-0.0853	0.4237	1.92e-01	0	No
PDE4D	-0.6532	0.2789	-1.1997	-0.1066	1.92e-02	0	No
IL11RA	-0.1172	0.0378	-0.1912	-0.0431	1.92e-03	0	No
RGS7	-0.4628	0.1492	-0.7552	-0.1703	1.92e-03	0	No
CLEC5A	0.0613	0.0471	-0.031	0.1536	1.93e-01	0	No
CD86	0.1521	0.1171	-0.0774	0.3816	1.94e-01	0	No
GKN2	0.0764	0.0589	-0.039	0.1919	1.94e-01	0	No
GULP1	-0.1386	0.1067	-0.3478	0.0706	1.94e-01	0	No
CFP	0.0616	0.0476	-0.0316	0.1549	1.95e-01	0	No
CRKL	-0.0931	0.072	-0.2342	0.048	1.96e-01	0	No
DEFB112	0.2128	0.1647	-0.11	0.5356	1.96e-01	33.98	No
FKBP4	0.1992	0.1542	-0.103	0.5015	1.96e-01	0	No
PCOLCE2	-0.0527	0.0408	-0.1327	0.0273	1.96e-01	0	No
ZP4	-0.1008	0.0781	-0.2538	0.0521	1.96e-01	0	No
PIR	-0.0649	0.0278	-0.1194	-0.0104	1.96e-02	0	No
IFNL1	-0.0871	0.0675	-0.2193	0.0451	1.97e-01	0	No
MSLN	0.1753	0.1358	-0.0908	0.4414	1.97e-01	0	No
MYBPC1	-0.063	0.0488	-0.1588	0.0327	1.97e-01	0.03	No
PCDHB2	-0.0878	0.0681	-0.2212	0.0456	1.97e-01	0	No
SPINK8	-0.0599	0.0466	-0.1511	0.0314	1.98e-01	0.06	No
EPHA4	0.0572	0.0246	0.0091	0.1054	1.98e-02	0	No
HOGA1	-0.1437	0.1119	-0.363	0.0756	1.99e-01	0	No
TNFRSF19	-0.121	0.0943	-0.3058	0.0638	1.99e-01	0	No
ACP1	0.0294	0.0229	-0.0156	0.0743	2.00e-01	0	No
ADH1B	-0.0592	0.0462	-0.1498	0.0314	2.00e-01	0	No
CAPSL	0.1293	0.1009	-0.0684	0.3271	2.00e-01	0	No
EDN2	0.8485	0.6624	-0.4497	2.1468	2.00e-01	94.01	No
B4GALT6	-0.0649	0.0279	-0.1197	-0.0102	2.00e-02	0.01	No
CD33	0.0232	0.0181	-0.0124	0.0587	2.01e-01	0	No
CD7	-0.0533	0.0418	-0.1352	0.0285	2.01e-01	0	No
ST3GAL1	-0.0664	0.052	-0.1683	0.0355	2.01e-01	0	No
STAB2	-0.0645	0.0505	-0.1635	0.0344	2.01e-01	0	No
CXCL16	-0.1236	0.0969	-0.3135	0.0663	2.02e-01	0	No
HYAL1	-0.0983	0.077	-0.2493	0.0526	2.02e-01	0	No
IL32	-0.1071	0.0839	-0.2716	0.0574	2.02e-01	0	No
LAMTOR3	-0.055	0.0431	-0.1395	0.0295	2.02e-01	0	No
LECT1	0.0456	0.0357	-0.0244	0.1156	2.02e-01	0	No
TNFSF9	-0.176	0.1381	-0.4467	0.0948	2.03e-01	0	No
NFU1	0.1959	0.0844	0.0304	0.3614	2.03e-02	0	No
IL6	-5.167	4.0679	-13.14	2.806	2.04e-01	99.5	No
PUF60	-0.1493	0.1176	-0.3798	0.0813	2.04e-01	51.05	No
ASB9	0.1655	0.1304	-0.0902	0.4211	2.05e-01	0	No
C10orf35	0.1136	0.0896	-0.062	0.2892	2.05e-01	0	No
PRDM1	-0.0838	0.066	-0.2132	0.0456	2.05e-01	0	No
SMR3A	-0.1076	0.0349	-0.176	-0.0392	2.05e-03	0	No
CEACAM1	0.1073	0.0849	-0.0591	0.2738	2.06e-01	0	No
DNAJA4	0.1005	0.0795	-0.0553	0.2562	2.06e-01	0.03	No
MYO6	-0.0916	0.0725	-0.2336	0.0505	2.06e-01	0	No
POLM	0.091	0.0719	-0.0499	0.2319	2.06e-01	0.01	No
SKIL	-0.1994	0.1577	-0.5085	0.1097	2.06e-01	0	No
TNFRSF8	-0.0799	0.0631	-0.2036	0.0439	2.06e-01	0	No
CA1	0.1495	0.0646	0.023	0.276	2.06e-02	0	No
LGALS8	0.1133	0.0489	0.0174	0.2092	2.06e-02	17.33	No
PROC	0.0512	0.0406	-0.0284	0.1308	2.07e-01	0	No
SLPI	0.2822	0.2237	-0.1562	0.7206	2.07e-01	0	No
CYGB	-0.1461	0.0632	-0.2699	-0.0223	2.07e-02	0	No
C1QTNF3	0.0795	0.0631	-0.0442	0.2032	2.08e-01	0.01	No
STMN4	0.6075	0.4826	-0.3384	1.5533	2.08e-01	86.45	No
LAG3	0.3062	0.0995	0.1113	0.5012	2.08e-03	21.46	No
C17orf78	-0.1946	0.1548	-0.4979	0.1087	2.09e-01	0	No
CA2	-2.6667	2.1247	-6.8309	1.4976	2.09e-01	99.74	No
EMC8	-0.0984	0.0786	-0.2524	0.0556	2.10e-01	0	No
TNFRSF12A	-5.6455	4.4996	-14.4645	3.1736	2.10e-01	99.94	No
DHX9	-0.13	0.1039	-0.3336	0.0736	2.11e-01	0	No
PDGFRL	0.0212	0.0169	-0.012	0.0544	2.11e-01	0	No
RGS21	2.8069	2.242	-1.5873	7.2011	2.11e-01	94.45	No
IMPA2	-0.176	0.1409	-0.4522	0.1001	2.12e-01	0	No
NLGN4X	-0.153	0.1225	-0.393	0.0871	2.12e-01	0	No
NTRK2	0.1303	0.1045	-0.0745	0.3351	2.12e-01	0	No
RAPGEF5	0.0827	0.0662	-0.047	0.2124	2.12e-01	0	No
TMEM234	-0.2429	0.1946	-0.6242	0.1384	2.12e-01	0	No
TNFRSF11B	-0.047	0.0376	-0.1206	0.0267	2.12e-01	0.01	No
ADCYAP1	0.1319	0.1058	-0.0755	0.3393	2.13e-01	0	No
CALCOCO2	0.1	0.0802	-0.0573	0.2572	2.13e-01	0.01	No
FIS1	0.0596	0.0478	-0.0341	0.1533	2.13e-01	0	No
THBS2	0.0378	0.0303	-0.0217	0.0973	2.13e-01	0	No
ARL1	0.2415	0.1049	0.036	0.4471	2.13e-02	44.37	No
CHIA	-0.1036	0.0833	-0.2668	0.0597	2.14e-01	0	No
ERBB4	-0.1672	0.1344	-0.4306	0.0963	2.14e-01	0.01	No
LY6G6D	-0.1014	0.0816	-0.2613	0.0584	2.14e-01	0	No
MDGA1	-0.0311	0.025	-0.0802	0.018	2.14e-01	0	No
PDZD11	0.1693	0.1361	-0.0975	0.436	2.14e-01	0	No
ERBB3	0.1212	0.0527	0.0178	0.2245	2.15e-02	0	No
GRAP2	-0.2392	0.104	-0.443	-0.0353	2.15e-02	0	No
LYZ	0.0754	0.0328	0.0111	0.1397	2.15e-02	0	No
FUT10	-0.0259	0.0209	-0.0669	0.0151	2.16e-01	0	No
SEMA4C	-0.078	0.063	-0.2016	0.0455	2.16e-01	0	No
AZU1	-0.5606	0.244	-1.0389	-0.0823	2.16e-02	0	No
ADAMTS4	-0.0732	0.0593	-0.1895	0.043	2.17e-01	0	No
ANXA9	-0.2658	0.2152	-0.6876	0.156	2.17e-01	0	No
ARHGAP30	12.2143	9.901	-7.1913	31.6198	2.17e-01	99.95	No
NGFR	-4.4118	3.5729	-11.4146	2.5911	2.17e-01	99.91	No
SORBS3	-0.2091	0.0911	-0.3877	-0.0306	2.17e-02	0	No
ADAMTS13	-0.0345	0.028	-0.0894	0.0204	2.18e-01	0	No
PPID	0.0382	0.031	-0.0226	0.099	2.18e-01	0	No
RBBP5	-0.1819	0.1476	-0.4711	0.1073	2.18e-01	0	No
S100A3	-0.1315	0.1067	-0.3405	0.0776	2.18e-01	0.01	No
TANK	-0.2591	0.1129	-0.4804	-0.0378	2.18e-02	0	No
BCL2L1	-0.1012	0.0824	-0.2627	0.0602	2.19e-01	0	No
CPE	-0.2033	0.1655	-0.5277	0.121	2.19e-01	0	No
KIAA2013	9.3702	7.6216	-5.5678	24.3083	2.19e-01	100	No
PRIM1	-0.0946	0.077	-0.2456	0.0563	2.19e-01	0	No
TNFRSF18	-0.081	0.066	-0.2103	0.0483	2.19e-01	0.01	No
PLTP	0.1037	0.0338	0.0373	0.17	2.19e-03	0	No
C1QL2	-0.0996	0.0812	-0.2586	0.0595	2.20e-01	0	No
CELA2A	-0.04	0.0326	-0.1039	0.0239	2.20e-01	0	No
CSMD1	0.0536	0.0437	-0.0321	0.1393	2.20e-01	0	No
FGFR2	-6.6451	5.4151	-17.2585	3.9683	2.20e-01	99.96	No
LRTM2	-0.0786	0.0641	-0.2041	0.047	2.20e-01	0	No
VDR	-0.342	0.279	-0.8889	0.2048	2.20e-01	0	No
ATP2A3	0.1156	0.0944	-0.0695	0.3006	2.21e-01	0	No
FAM175B	0.1215	0.0993	-0.0732	0.3161	2.21e-01	0	No
FCAMR	-0.1393	0.1139	-0.3625	0.0838	2.21e-01	55.86	No
GABARAPL1	4.1418	3.3849	-2.4925	10.7761	2.21e-01	99.88	No
HIST3H2A	-0.1138	0.093	-0.2961	0.0684	2.21e-01	0	No
PTK6	0.0652	0.0533	-0.0392	0.1696	2.21e-01	0	No
NCR3	0.3877	0.1694	0.0557	0.7197	2.21e-02	0	No
CD44	0.0529	0.0432	-0.0319	0.1376	2.22e-01	0	No
CD93	0.188	0.1541	-0.114	0.4901	2.22e-01	0	No
CHST5	-2.2917	1.8781	-5.9726	1.3893	2.22e-01	99.64	No
NRP2	-0.0749	0.0614	-0.1952	0.0454	2.22e-01	0	No
NRXN2	0.0836	0.0685	-0.0507	0.2179	2.22e-01	0	No
PTPRR	-0.0832	0.0681	-0.2167	0.0504	2.22e-01	0	No
CD109	0.0221	0.0182	-0.0134	0.0577	2.23e-01	0	No
GCNT4	-0.1458	0.1198	-0.3806	0.0889	2.23e-01	0	No
MCFD2	-0.1123	0.0922	-0.2931	0.0684	2.23e-01	37.78	No
PRG2	-0.1008	0.0827	-0.2628	0.0612	2.23e-01	0	No
PTH2	-0.2712	0.2223	-0.7069	0.1645	2.23e-01	0	No
LRP8	0.1061	0.0873	-0.065	0.2772	2.24e-01	0	No
PTH1R	-0.215	0.1769	-0.5617	0.1316	2.24e-01	0	No
ADAM9	0.0999	0.0824	-0.0616	0.2614	2.25e-01	0	No
CLEC11A	0.0456	0.0375	-0.028	0.1191	2.25e-01	0	No
CLEC6A	-6.798	5.6015	-17.7768	4.1807	2.25e-01	99.97	No
DPT	0.0387	0.0319	-0.0238	0.1011	2.25e-01	0	No
PSG11	-0.1335	0.11	-0.349	0.0821	2.25e-01	0	No
SFRP1	-0.0716	0.0589	-0.1871	0.0439	2.25e-01	0	No
CLSTN3	0.4566	0.2001	0.0643	0.8488	2.25e-02	79.23	No
PDXP	-0.1772	0.0777	-0.3294	-0.025	2.25e-02	0	No
CD9	-0.0624	0.0515	-0.1633	0.0386	2.26e-01	0	No
CTSS	0.0378	0.0312	-0.0234	0.099	2.26e-01	0	No
FIG4	-11.0571	9.1329	-28.9573	6.8431	2.26e-01	99.98	No
GRAP	-0.0995	0.0821	-0.2604	0.0614	2.26e-01	0	No
KIF3A	-0.1347	0.1112	-0.3526	0.0832	2.26e-01	0	No
RUFY1	0.0822	0.0678	-0.0508	0.2151	2.26e-01	9.37	No
SERPINH1	-0.1446	0.1194	-0.3786	0.0894	2.26e-01	0	No
ADPRH	0.0639	0.0529	-0.0399	0.1677	2.27e-01	0	No
GFER	0.3377	0.2796	-0.2103	0.8858	2.27e-01	0	No
GRIA4	0.6735	0.5571	-0.4184	1.7653	2.27e-01	0	No
IFNA7	-6.1115	5.0599	-16.0288	3.8058	2.27e-01	99.96	No
CNDP1	-0.0292	0.0242	-0.0767	0.0183	2.28e-01	0	No
GPC4	0.0938	0.0778	-0.0587	0.2463	2.28e-01	0	No
MAPKAPK3	0.0344	0.0285	-0.0215	0.0903	2.28e-01	0	No
RIPPLY1	-0.1092	0.0906	-0.2868	0.0684	2.28e-01	0	No
UTS2R	-0.1077	0.0893	-0.2826	0.0673	2.28e-01	0	No
ARL2BP	-0.1358	0.1128	-0.357	0.0853	2.29e-01	0	No
NPPB	0.0627	0.0521	-0.0395	0.1648	2.29e-01	0	No
LACRT	-0.1245	0.0547	-0.2317	-0.0172	2.29e-02	0	No
ADAM10	0.1563	0.1301	-0.0988	0.4114	2.30e-01	0	No
CD1D	-0.0901	0.0751	-0.2372	0.057	2.30e-01	0	No
CYR61	-5.9907	4.9898	-15.7706	3.7891	2.30e-01	99.96	No
ENDOU	-0.1132	0.0498	-0.2109	-0.0156	2.30e-02	0	No
IGSF11	-0.4229	0.1387	-0.6948	-0.151	2.30e-03	0	No
UBE2F	-0.1911	0.0627	-0.3139	-0.0683	2.30e-03	0	No
AKT2	-0.0436	0.0364	-0.1151	0.0278	2.31e-01	0	No
COCH	0.0319	0.0267	-0.0204	0.0843	2.31e-01	0	No
GREM1	-0.0889	0.0743	-0.2345	0.0566	2.31e-01	92.3	No
PTPN9	-2.3652	1.9751	-6.2363	1.5059	2.31e-01	99.64	No
SLC14A2	0.0683	0.057	-0.0435	0.1801	2.31e-01	0.01	No
TEAD3	-5.9584	4.9704	-15.7002	3.7834	2.31e-01	99.92	No
DLL3	-0.0543	0.0239	-0.1012	-0.0075	2.31e-02	0	No
C3	-0.1408	0.1178	-0.3717	0.0901	2.32e-01	0	No
SCARA5	0.0458	0.0383	-0.0293	0.1209	2.32e-01	0	No
VAT1	-0.0829	0.0694	-0.219	0.0531	2.32e-01	0	No
CXCL11	-0.1423	0.0467	-0.2339	-0.0507	2.32e-03	0	No
ATP5B	-0.1519	0.1273	-0.4015	0.0977	2.33e-01	0	No
MDM1	-0.0713	0.0597	-0.1882	0.0457	2.33e-01	37.56	No
BCL2A1	-0.0652	0.0548	-0.1726	0.0422	2.34e-01	0	No
INHBC	-0.0984	0.0826	-0.2604	0.0636	2.34e-01	0	No
VAMP5	-0.2549	0.2143	-0.6749	0.1652	2.34e-01	52.35	No
UBE2G2	-0.6777	0.2991	-1.2639	-0.0915	2.34e-02	0	No
ERO1L	-0.398	0.3352	-1.055	0.259	2.35e-01	0	No
ANAPC10	-0.1495	0.1261	-0.3966	0.0975	2.36e-01	0	No
NLRP4	-0.1157	0.0977	-0.3071	0.0758	2.36e-01	0	No
RAB39B	6.4218	5.4184	-4.198	17.0417	2.36e-01	99.87	No
WNT11	-0.1031	0.0869	-0.2733	0.0672	2.36e-01	0	No
AIFM1	-0.3481	0.1538	-0.6495	-0.0468	2.36e-02	0.01	No
EFEMP1	-0.1703	0.0753	-0.3178	-0.0228	2.36e-02	0	No
CD300A	0.0257	0.0217	-0.0169	0.0683	2.37e-01	0	No
BGN	0.0392	0.0332	-0.0259	0.1043	2.38e-01	0	No
CCL8	0.0374	0.0317	-0.0247	0.0995	2.38e-01	0	No
COPE	-0.1255	0.1064	-0.3339	0.083	2.38e-01	0	No
KCNA10	-0.1334	0.113	-0.355	0.0882	2.38e-01	0	No
SLAMF1	0.078	0.0661	-0.0515	0.2075	2.38e-01	0	No
LGMN	0.1111	0.0492	0.0148	0.2075	2.38e-02	0	No
DHPS	-0.3665	0.3112	-0.9764	0.2433	2.39e-01	0	No
SEMA3C	0.3823	0.3247	-0.2542	1.0188	2.39e-01	90.81	No
NQO2	0.0467	0.0207	0.0062	0.0872	2.39e-02	0	No
FCER2	0.1791	0.1523	-0.1195	0.4777	2.40e-01	0	No
SNTB1	-0.1553	0.1322	-0.4144	0.1038	2.40e-01	0	No
TCL1A	0.1238	0.1052	-0.0825	0.33	2.40e-01	0	No
TMEM106A	-0.065	0.0553	-0.1733	0.0433	2.40e-01	0	No
TNFSF18	-0.1052	0.0895	-0.2807	0.0703	2.40e-01	0	No
IL20RB	0.697	0.3088	0.0916	1.3023	2.40e-02	0	No
SEL1L2	-0.1724	0.0764	-0.3222	-0.0227	2.40e-02	0	No
TNFRSF17	0.2357	0.1044	0.0311	0.4403	2.40e-02	0	No
AGAP2	-0.1965	0.1678	-0.5253	0.1323	2.41e-01	0	No
CFHR4	-0.029	0.0247	-0.0775	0.0195	2.41e-01	0	No
GJA8	4.1091	3.5049	-2.7605	10.9786	2.41e-01	99.84	No
PDZK1	-0.4021	0.3427	-1.0738	0.2695	2.41e-01	0	No
RFXAP	0.1002	0.0855	-0.0674	0.2679	2.41e-01	4.99	No
CCDC51	0.1451	0.124	-0.0978	0.3881	2.42e-01	0	No
ECM1	-0.0467	0.0399	-0.1249	0.0315	2.42e-01	0	No
TXNDC5	0.0616	0.0526	-0.0415	0.1647	2.42e-01	0	No
SLMAP	-0.3159	0.1401	-0.5905	-0.0412	2.42e-02	0	No
EHF	0.1338	0.1147	-0.091	0.3585	2.43e-01	0	No
ENPEP	0.1097	0.0939	-0.0744	0.2937	2.43e-01	0	No
PTGES2	-0.1621	0.1387	-0.434	0.1098	2.43e-01	0	No
SERPING1	0.0319	0.0273	-0.0216	0.0854	2.43e-01	0	No
PLXNA4	0.4383	0.1946	0.057	0.8196	2.43e-02	0	No
COL11A2	-0.0805	0.0691	-0.2159	0.0549	2.44e-01	41.28	No
SYT2	-0.1489	0.1277	-0.3991	0.1014	2.44e-01	0	No
KIN	0.1006	0.0447	0.013	0.1883	2.44e-02	0.01	No
BNIP3	-0.0574	0.0493	-0.1541	0.0393	2.45e-01	0.03	No
EPHB6	-0.0613	0.0527	-0.1645	0.042	2.45e-01	0	No
ESRP1	0.1069	0.0919	-0.0732	0.287	2.45e-01	0	No
LILRB4	0.0648	0.0557	-0.0444	0.174	2.45e-01	43.93	No
RPS6KA3	-0.1621	0.1394	-0.4354	0.1112	2.45e-01	0	No
CLC	-0.1602	0.0712	-0.2998	-0.0206	2.45e-02	0	No
PDE4A	0.1885	0.0838	0.0242	0.3528	2.45e-02	0	No
CDH12	-0.1017	0.0876	-0.2734	0.07	2.46e-01	0	No
SMOC2	0.0375	0.0323	-0.0259	0.1009	2.46e-01	0	No
TIMP1	0.9571	0.426	0.1222	1.7919	2.46e-02	0	No
PDPK1	-0.1568	0.1356	-0.4226	0.1089	2.47e-01	0	No
MPP7	-0.1604	0.0714	-0.3004	-0.0204	2.47e-02	0	No
BTLA	-0.0717	0.062	-0.1933	0.0499	2.48e-01	0	No
PCSK7	-0.0386	0.0334	-0.1041	0.0269	2.48e-01	0	No
TIMM8A	0.3399	0.2939	-0.2362	0.916	2.48e-01	0	No
UBXN4	-0.1324	0.1145	-0.3568	0.092	2.48e-01	0	No
CCL3L1	-0.0571	0.0495	-0.1542	0.0399	2.49e-01	0.03	No
NNAT	-0.3431	0.2973	-0.9257	0.2396	2.49e-01	0	No
NRSN1	-0.0829	0.0718	-0.2236	0.0579	2.49e-01	0	No
RBBP6	0.1244	0.1079	-0.0871	0.3359	2.49e-01	0	No
XG	-7.0274	6.1021	-18.9873	4.9324	2.49e-01	99.96	No
SERPINB5	-0.261	0.1164	-0.4891	-0.033	2.49e-02	0	No
CLPSL2	-0.0882	0.0768	-0.2388	0.0623	2.50e-01	0	No
SKP1	0.077	0.0669	-0.0542	0.2082	2.50e-01	0	No
LRFN5	-0.1909	0.0852	-0.3578	-0.0239	2.50e-02	0	No
IL1A	0.6326	0.5507	-0.4466	1.7119	2.51e-01	92.41	No
SERF2	-0.1398	0.1217	-0.3784	0.0987	2.51e-01	0	No
SSB	-5.7288	4.9924	-15.5137	4.056	2.51e-01	99.71	No
HBD	-0.1627	0.0726	-0.305	-0.0203	2.51e-02	0	No
AMY2B	0.0505	0.0441	-0.0359	0.1369	2.52e-01	0.1	No
CASP10	-0.1299	0.1134	-0.3522	0.0925	2.52e-01	0	No
NR1H2	-0.0503	0.0439	-0.1363	0.0358	2.52e-01	0	No
PPT1	5.1275	4.4721	-3.6377	13.8926	2.52e-01	99.99	No
C1QTNF1	0.026	0.0227	-0.0185	0.0704	2.53e-01	0	No
FAM107A	-0.0968	0.0847	-0.2628	0.0691	2.53e-01	0	No
MYOM2	-0.0822	0.0719	-0.2232	0.0587	2.53e-01	0	No
SIGLEC8	-0.0484	0.0423	-0.1313	0.0346	2.53e-01	0	No
XDH	-0.1332	0.1165	-0.3616	0.0952	2.53e-01	0	No
CD80	-0.1154	0.1011	-0.3135	0.0828	2.54e-01	0	No
CFL1	0.0483	0.0423	-0.0347	0.1312	2.54e-01	0	No
HMGA1	0.1702	0.1491	-0.1221	0.4625	2.54e-01	0	No
KPNA4	-0.1404	0.1232	-0.3819	0.101	2.54e-01	0	No
LGALS3	-0.0618	0.0541	-0.1678	0.0443	2.54e-01	0	No
RBM46	0.19	0.1666	-0.1364	0.5165	2.54e-01	0	No
CAV3	-6.4241	5.6487	-17.4954	4.6472	2.55e-01	80.11	No
ECH1	-0.0428	0.0376	-0.1164	0.0308	2.55e-01	0	No
EFNA4	0.215	0.1889	-0.1552	0.5853	2.55e-01	0	No
IGFBP7	0.0547	0.0481	-0.0394	0.1489	2.55e-01	0	No
NUCB1	-0.136	0.1194	-0.37	0.098	2.55e-01	0	No
REPIN1	-0.0492	0.0432	-0.1338	0.0354	2.55e-01	0	No
LRP4	0.0675	0.0302	0.0083	0.1267	2.55e-02	0	No
ASL	-0.0848	0.0746	-0.2311	0.0615	2.56e-01	0	No
HPGDS	-0.0317	0.0279	-0.0864	0.023	2.56e-01	0	No
LGALS3BP	-0.1184	0.0531	-0.2224	-0.0144	2.56e-02	0	No
RBP4	0.1943	0.087	0.0237	0.3649	2.56e-02	0	No
LYZL2	-0.0396	0.0349	-0.1081	0.0289	2.57e-01	0	No
C19orf18	-0.1145	0.1011	-0.3127	0.0837	2.58e-01	0	No
CCL7	0.0484	0.0427	-0.0354	0.1321	2.58e-01	0	No
CDKN1A	0.1112	0.0984	-0.0817	0.3041	2.58e-01	0	No
CUL1	-0.1063	0.0939	-0.2903	0.0778	2.58e-01	0	No
GLT8D1	-0.0884	0.0783	-0.2418	0.0649	2.58e-01	0	No
NME1	0.1375	0.1216	-0.1009	0.3759	2.58e-01	0	No
SUSD1	0.0934	0.0827	-0.0686	0.2554	2.58e-01	0.01	No
BOC	0.1333	0.0442	0.0466	0.22	2.58e-03	0	No
BGLAP	-0.4459	0.3951	-1.2202	0.3285	2.59e-01	0	No
NDC80	-0.075	0.0665	-0.2053	0.0553	2.59e-01	0	No
GXYLT1	0.0369	0.0328	-0.0274	0.1013	2.60e-01	0	No
SNX17	-0.1567	0.1392	-0.4295	0.1161	2.60e-01	0	No
ZNF264	-0.1053	0.0935	-0.2886	0.0781	2.60e-01	0	No
SIRPG	-0.1355	0.0609	-0.2549	-0.0162	2.60e-02	0	No
CDC42BPA	0.0878	0.0781	-0.0652	0.2408	2.61e-01	0	No
MMP13	0.0918	0.0817	-0.0683	0.2518	2.61e-01	0.02	No
PAEP	-0.0555	0.0493	-0.1521	0.0412	2.61e-01	0	No
TMCO5A	-0.4139	0.3692	-1.1375	0.3098	2.62e-01	65.84	No
TST	0.028	0.025	-0.0209	0.0769	2.62e-01	0.05	No
IGFALS	-0.0824	0.0736	-0.2267	0.0619	2.63e-01	0	No
IGFBP4	0.1675	0.1495	-0.1256	0.4606	2.63e-01	0	No
SENP7	0.214	0.191	-0.1603	0.5883	2.63e-01	0	No
SLITRK3	-0.0432	0.0386	-0.1188	0.0324	2.63e-01	0	No
C9	0.0767	0.0687	-0.058	0.2114	2.64e-01	0	No
ERO1LB	-0.0435	0.0389	-0.1197	0.0327	2.64e-01	0	No
ETHE1	-0.0553	0.0494	-0.1521	0.0416	2.64e-01	0	No
IDS	0.0676	0.0605	-0.0509	0.1861	2.64e-01	0	No
ITPA	-0.0291	0.026	-0.08	0.0219	2.64e-01	0	No
BECN1	0.0926	0.0831	-0.0703	0.2555	2.65e-01	0	No
CLIC2	0.1547	0.1389	-0.1175	0.4268	2.65e-01	0	No
CUTC	-0.3106	0.2786	-0.8567	0.2355	2.65e-01	0	No
DCXR	-0.072	0.0646	-0.1986	0.0546	2.65e-01	0	No
DPY30	0.0936	0.0839	-0.0709	0.2581	2.65e-01	0	No
EFHA1	-0.1444	0.1296	-0.3984	0.1097	2.65e-01	0	No
TGFBR3	-0.0643	0.0577	-0.1774	0.0488	2.65e-01	0.05	No
ERP29	-0.1707	0.0769	-0.3214	-0.02	2.65e-02	0.04	No
MARCO	-0.0805	0.0723	-0.2222	0.0613	2.66e-01	0	No
RNF122	-0.1272	0.1144	-0.3515	0.0971	2.66e-01	0	No
KISS1	0.0251	0.0226	-0.0192	0.0694	2.67e-01	0	No
SFTA2	-0.2028	0.1829	-0.5613	0.1557	2.67e-01	0	No
SNX3	-0.1637	0.1476	-0.453	0.1255	2.67e-01	0	No
SCO2	-0.136	0.0613	-0.2562	-0.0157	2.67e-02	0.01	No
APTX	-0.0838	0.0756	-0.232	0.0644	2.68e-01	0	No
NNMT	0.1286	0.1162	-0.099	0.3563	2.68e-01	0	No
OLR1	-0.0708	0.0639	-0.1961	0.0545	2.68e-01	0	No
PPME1	-0.1549	0.1398	-0.4289	0.119	2.68e-01	0	No
RDH16	0.0714	0.0644	-0.0548	0.1976	2.68e-01	0	No
UBE2T	-0.094	0.0851	-0.2609	0.0728	2.69e-01	0	No
ZPBP2	0.1743	0.1577	-0.1348	0.4834	2.69e-01	0	No
RBM24	-0.0824	0.0747	-0.2289	0.0641	2.70e-01	9.87	No
TMEM132D	0.1344	0.0607	0.0153	0.2534	2.70e-02	0	No
IFNL2	-0.1053	0.0957	-0.2929	0.0823	2.71e-01	0	No
PAM	-0.0319	0.029	-0.0887	0.0249	2.71e-01	0	No
AFM	0.1481	0.1347	-0.116	0.4122	2.72e-01	0	No
PLOD2	0.0467	0.0425	-0.0366	0.1301	2.72e-01	0	No
PSMD5	0.0632	0.0575	-0.0496	0.176	2.72e-01	0	No
BMP15	-0.2104	0.1921	-0.587	0.1661	2.73e-01	0	No
FGL2	-0.1546	0.1411	-0.4311	0.1219	2.73e-01	0	No
NPTX2	0.1367	0.1248	-0.108	0.3814	2.73e-01	0	No
NRGN	0.1103	0.1007	-0.0871	0.3078	2.73e-01	0	No
DLG4	-0.1071	0.098	-0.2991	0.0849	2.74e-01	0	No
TTN	-2.5155	2.3014	-7.0262	1.9952	2.74e-01	0	No
C1QC	-0.0332	0.0304	-0.0927	0.0264	2.75e-01	0	No
IGDCC4	-0.0753	0.0689	-0.2103	0.0598	2.75e-01	0	No
IQCF3	-0.0763	0.0699	-0.2133	0.0608	2.75e-01	0.01	No
SOCS3	0.0244	0.0223	-0.0194	0.0681	2.75e-01	0	No
SULF2	-0.0418	0.0383	-0.1169	0.0332	2.75e-01	0	No
ACRV1	-0.2772	0.2542	-0.7755	0.221	2.76e-01	0	No
AP1S2	-0.1415	0.1301	-0.3965	0.1134	2.76e-01	0	No
ERAP2	-0.0346	0.0318	-0.0968	0.0276	2.76e-01	0	No
NEURL4	-0.2621	0.0876	-0.4337	-0.0905	2.76e-03	0	No
CASP3	0.0576	0.053	-0.0463	0.1615	2.77e-01	0	No
CRABP2	0.0472	0.0434	-0.0378	0.1323	2.77e-01	0	No
ZNF10	0.0608	0.0559	-0.0488	0.1704	2.77e-01	0	No
NODAL	0.1421	0.1309	-0.1145	0.3987	2.78e-01	0	No
TBL2	-0.0889	0.0819	-0.2494	0.0717	2.78e-01	0	No
PGRMC1	-0.086	0.0793	-0.2415	0.0695	2.79e-01	0	No
SULT1E1	0.0591	0.0546	-0.0479	0.166	2.79e-01	0	No
TNFRSF13B	0.1657	0.153	-0.1341	0.4656	2.79e-01	0	No
EBAG9	-0.1965	0.1818	-0.5529	0.1599	2.80e-01	0	No
NDUFB8	-0.1461	0.1353	-0.4113	0.119	2.80e-01	0	No
BTG2	-0.2462	0.1121	-0.4658	-0.0266	2.80e-02	9.55	No
CENPW	0.0574	0.0532	-0.047	0.1617	2.81e-01	0	No
FASLG	0.054	0.0501	-0.0441	0.1522	2.81e-01	0	No
TMPRSS11A	-0.2672	0.1217	-0.5056	-0.0287	2.81e-02	0	No
C5orf63	-0.086	0.0799	-0.2426	0.0706	2.82e-01	0.01	No
GNAS	-0.2456	0.2283	-0.6931	0.202	2.82e-01	0	No
GPC2	0.0946	0.0879	-0.0778	0.2669	2.82e-01	0	No
IFIT2	0.0874	0.0812	-0.0718	0.2467	2.82e-01	0	No
XCL1	-0.0434	0.0403	-0.1224	0.0357	2.82e-01	0	No
CSF3	0.0351	0.0327	-0.0289	0.0991	2.83e-01	0	No
HDHD2	0.0434	0.0405	-0.0359	0.1228	2.83e-01	0.03	No
EEA1	-0.1079	0.1007	-0.3052	0.0894	2.84e-01	22.12	No
KRTDAP	-0.0493	0.046	-0.1394	0.0408	2.84e-01	0	No
OGN	-0.0405	0.0377	-0.1144	0.0335	2.84e-01	0	No
REG3G	-0.0373	0.0348	-0.1054	0.0309	2.84e-01	0	No
RRAS	-0.1812	0.1692	-0.5129	0.1504	2.84e-01	0	No
CES1	-0.0631	0.059	-0.1788	0.0525	2.85e-01	0.01	No
CLMP	-0.0768	0.0719	-0.2177	0.064	2.85e-01	0	No
DERL1	-0.1661	0.1553	-0.4705	0.1383	2.85e-01	0	No
KIF16B	-0.0825	0.0772	-0.2338	0.0689	2.85e-01	0	No
TBC1D5	-0.1334	0.1248	-0.378	0.1113	2.85e-01	0	No
COX5A	-0.2135	0.0975	-0.4046	-0.0224	2.85e-02	0	No
ANK2	0.0554	0.052	-0.0465	0.1572	2.86e-01	0.01	No
ANXA2	0.0255	0.0239	-0.0214	0.0724	2.86e-01	0	No
CALB2	-0.2622	0.2456	-0.7435	0.2192	2.86e-01	0	No
GOT1	0.0472	0.0442	-0.0394	0.1337	2.86e-01	0	No
KLRK1	0.1073	0.1006	-0.0898	0.3044	2.86e-01	0	No
PLXNA1	-0.0604	0.0565	-0.1712	0.0504	2.86e-01	0	No
STX3	0.2597	0.2434	-0.2174	0.7368	2.86e-01	0	No
ADAMTS15	-0.2011	0.1889	-0.5712	0.169	2.87e-01	0	No
CDKN1B	-0.0526	0.0494	-0.1495	0.0443	2.87e-01	0	No
LAIR1	0.0815	0.0765	-0.0685	0.2315	2.87e-01	0.03	No
MUC1	-0.0973	0.0914	-0.2764	0.0817	2.87e-01	0	No
PPP1R14A	-0.0632	0.0594	-0.1796	0.0532	2.87e-01	0	No
CD81	-0.1447	0.1361	-0.4115	0.122	2.88e-01	0	No
EHD4	-0.0643	0.0605	-0.183	0.0543	2.88e-01	0	No
AKR1C1	0.11	0.1037	-0.0933	0.3133	2.89e-01	0.01	No
HLA	-0.0797	0.0753	-0.2272	0.0678	2.90e-01	0	No
IGFLR1	-0.0417	0.0395	-0.1191	0.0357	2.90e-01	0	No
IL16	-0.0295	0.0279	-0.0842	0.0251	2.90e-01	0	No
NCR1	0.066	0.0624	-0.0563	0.1883	2.90e-01	0	No
TOR1AIP1	0.0277	0.0261	-0.0236	0.0789	2.90e-01	0.07	No
ZNF843	-0.0695	0.0659	-0.1986	0.0596	2.91e-01	0	No
ARF5	-0.0908	0.0861	-0.2596	0.0779	2.92e-01	0	No
CHL1	0.0417	0.0396	-0.0359	0.1194	2.92e-01	0	No
CUZD1	-0.0533	0.0505	-0.1524	0.0458	2.92e-01	58.29	No
MLL2	0.0232	0.022	-0.0199	0.0663	2.92e-01	0	No
PAIP1	-0.1231	0.1169	-0.3523	0.106	2.92e-01	0	No
PSG5	-0.0375	0.0355	-0.1071	0.0322	2.92e-01	23.57	No
SV2A	0.1097	0.1042	-0.0945	0.314	2.92e-01	0.01	No
TMED2	0.0756	0.0717	-0.065	0.2162	2.92e-01	0	No
USP21	0.0345	0.0328	-0.0297	0.0987	2.92e-01	0	No
MUTED	-0.1587	0.1508	-0.4543	0.1369	2.93e-01	0	No
TGFB3	-0.1129	0.1073	-0.3232	0.0975	2.93e-01	0	No
DNAJC18	0.2055	0.0943	0.0207	0.3903	2.93e-02	0	No
SORD	0.1846	0.0847	0.0186	0.3507	2.93e-02	0	No
CCL11	-0.0384	0.0366	-0.1101	0.0333	2.94e-01	0	No
DDX25	-0.0899	0.0856	-0.2577	0.0779	2.94e-01	0	No
MAGEA10	-0.0516	0.0492	-0.1481	0.0448	2.94e-01	0	No
NELL1	0.0207	0.0197	-0.0179	0.0592	2.94e-01	0	No
ST6GALNAC6	-0.1245	0.1186	-0.3569	0.1079	2.94e-01	0	No
APOL3	0.0242	0.0231	-0.021	0.0693	2.95e-01	0.09	No
BTN2A1	-0.2334	0.223	-0.6706	0.2037	2.95e-01	0	No
GSTO1	-0.0244	0.0232	-0.0699	0.0212	2.95e-01	0	No
NLGN3	0.1535	0.1467	-0.134	0.4411	2.95e-01	0	No
NMU	0.1169	0.1116	-0.1019	0.3357	2.95e-01	0	No
IL10RB	-0.0373	0.0357	-0.1072	0.0327	2.96e-01	0	No
DDX46	-0.1788	0.0822	-0.3399	-0.0177	2.96e-02	0	No
SHMT1	0.1027	0.0346	0.035	0.1704	2.96e-03	0	No
CABP7	-0.1501	0.144	-0.4325	0.1322	2.97e-01	0	No
CDH17	0.0605	0.058	-0.0532	0.1742	2.97e-01	0	No
IQCF1	-0.0716	0.0687	-0.2062	0.063	2.97e-01	0	No
QKI	0.1334	0.1278	-0.1171	0.3838	2.97e-01	0	No
RAB5C	-0.1782	0.1708	-0.513	0.1565	2.97e-01	0	No
TXNIP	-0.1356	0.1301	-0.3906	0.1194	2.97e-01	0	No
GLCE	-0.0454	0.0209	-0.0863	-0.0045	2.97e-02	0	No
APOC1	0.1241	0.1193	-0.1098	0.358	2.98e-01	0	No
CELF2	0.0782	0.0751	-0.069	0.2254	2.98e-01	0	No
ATF6	0.9187	0.4229	0.0899	1.7475	2.98e-02	0	No
NAGS	-0.2472	0.1138	-0.4703	-0.0242	2.98e-02	0	No
NPM1	-0.3637	0.1674	-0.6917	-0.0357	2.98e-02	0	No
SFRP2	-0.1197	0.0551	-0.2277	-0.0118	2.98e-02	0.01	No
ANAPC7	0.0197	0.019	-0.0175	0.057	2.99e-01	0	No
H6PD	0.0702	0.0676	-0.0624	0.2027	2.99e-01	0	No
CSF2	0.428	0.4126	-0.3807	1.2366	3.00e-01	80.79	No
ORC6L	0.0747	0.0721	-0.0665	0.2159	3.00e-01	0	No
RTF1	0.05	0.0483	-0.0446	0.1447	3.00e-01	0	No
LGALS1	0.1315	0.0606	0.0127	0.2504	3.00e-02	0	No
KIF22	0.1027	0.0993	-0.0918	0.2972	3.01e-01	0	No
PUS1	0.0944	0.0913	-0.0845	0.2733	3.01e-01	0	No
WFDC12	-0.0342	0.0331	-0.0992	0.0307	3.01e-01	0	No
ARF4	-0.0545	0.0528	-0.1579	0.049	3.02e-01	0	No
HSPA1A	0.2295	0.2224	-0.2064	0.6654	3.02e-01	0	No
NEGR1	-0.0774	0.0751	-0.2245	0.0697	3.02e-01	0	No
ARG1	-0.0898	0.0871	-0.2605	0.0809	3.03e-01	0	No
CDC25B	-0.0962	0.0935	-0.2795	0.087	3.03e-01	0	No
DTD1	-0.0657	0.0638	-0.1907	0.0593	3.03e-01	0	No
FCRL1	-0.0747	0.0725	-0.2167	0.0674	3.03e-01	0	No
IL1RN	-0.103	0.1	-0.2991	0.0931	3.03e-01	0	No
KEL	0.0369	0.0358	-0.0333	0.1071	3.03e-01	0	No
PTGR2	-0.1776	0.1725	-0.5158	0.1606	3.03e-01	0	No
TWF1	0.0914	0.0886	-0.0824	0.2651	3.03e-01	0.04	No
LRFN1	-0.1515	0.07	-0.2887	-0.0144	3.03e-02	0	No
CLEC4D	-0.0687	0.0669	-0.1998	0.0624	3.04e-01	0	No
LIN7A	-0.1492	0.1451	-0.4335	0.1351	3.04e-01	0	No
FLT1	0.1247	0.0576	0.0118	0.2376	3.04e-02	0	No
ANXA10	-0.1671	0.1629	-0.4864	0.1523	3.05e-01	0	No
RBBP9	-0.228	0.2224	-0.6639	0.2079	3.05e-01	0	No
SMAP1	-0.0284	0.0277	-0.0827	0.0259	3.05e-01	0	No
CD55	-0.0889	0.03	-0.1478	-0.0301	3.05e-03	0	No
CTSD	-0.0412	0.0402	-0.12	0.0377	3.06e-01	0	No
EEF1B2	-0.1199	0.1171	-0.3494	0.1096	3.06e-01	0	No
CD70	-0.1337	0.1308	-0.39	0.1226	3.07e-01	0	No
IDI1	-0.1158	0.1134	-0.338	0.1065	3.07e-01	0	No
NAT1	-0.0955	0.0934	-0.2786	0.0876	3.07e-01	0	No
RFFL	-0.1979	0.1938	-0.5777	0.1819	3.07e-01	0	No
TFPI	0.0786	0.0769	-0.0721	0.2293	3.07e-01	0	No
BCL6	-0.1728	0.0799	-0.3295	-0.0161	3.07e-02	0	No
MFAP2	-0.0646	0.0299	-0.1232	-0.006	3.07e-02	0	No
ARHGEF1	-0.088	0.0863	-0.2572	0.0811	3.08e-01	0	No
PAPOLG	-0.1001	0.0983	-0.2928	0.0926	3.08e-01	0	No
HSD17B1	-0.1055	0.1038	-0.309	0.0979	3.09e-01	0	No
LIPK	0.2185	0.2147	-0.2023	0.6393	3.09e-01	40.26	No
TSSK2	0.1329	0.1306	-0.123	0.3889	3.09e-01	0	No
TNFSF12	-0.0962	0.0446	-0.1835	-0.0088	3.09e-02	0	No
CALY	0.0857	0.0843	-0.0796	0.2509	3.10e-01	0	No
NTN4	-0.0901	0.0887	-0.2638	0.0837	3.10e-01	0	No
P4HA1	0.0936	0.0923	-0.0873	0.2746	3.10e-01	0	No
ANGPTL1	0.0274	0.027	-0.0256	0.0804	3.11e-01	0	No
CA13	-0.0508	0.0502	-0.1493	0.0477	3.12e-01	0	No
CRHBP	-0.0177	0.0175	-0.052	0.0166	3.12e-01	0	No
CTGF	-0.1064	0.1053	-0.3129	0.1001	3.12e-01	0	No
RHPN2	-0.0762	0.0754	-0.224	0.0715	3.12e-01	13.69	No
SERPINF1	0.0385	0.0381	-0.0362	0.1133	3.12e-01	0	No
UFM1	-0.1141	0.1128	-0.3351	0.1069	3.12e-01	48.64	No
CERS5	-0.1497	0.1484	-0.4405	0.141	3.13e-01	0	No
DKKL1	-0.0586	0.058	-0.1723	0.0551	3.13e-01	28.1	No
FABP6	-1.8205	1.8032	-5.3548	1.7138	3.13e-01	98.61	No
PRKCB	-0.0429	0.0425	-0.1261	0.0404	3.13e-01	0	No
MEF2C	-0.0752	0.0747	-0.2217	0.0712	3.14e-01	7.43	No
PRKCA	-0.1066	0.1058	-0.314	0.1008	3.14e-01	0.02	No
STK16	-0.1099	0.0511	-0.21	-0.0098	3.14e-02	0	No
A1BG	-0.0567	0.0565	-0.1675	0.054	3.15e-01	0	No
CYP3A4	-0.1302	0.1295	-0.384	0.1237	3.15e-01	0	No
DGCR14	-0.0863	0.0859	-0.2546	0.082	3.15e-01	33.15	No
SIGLEC10	-0.1337	0.1331	-0.3946	0.1271	3.15e-01	0	No
LOXL3	0.062	0.0288	0.0055	0.1185	3.15e-02	0	No
PTGR1	0.0598	0.0278	0.0053	0.1142	3.15e-02	0	No
PDIA5	0.0399	0.0135	0.0134	0.0663	3.15e-03	0	No
ADH1A	0.1205	0.1202	-0.115	0.3561	3.16e-01	0	No
ARRDC3	-0.854	0.8511	-2.5221	0.8142	3.16e-01	95.67	No
CD300E	0.0773	0.0771	-0.0738	0.2285	3.16e-01	0	No
DDIT3	-0.2957	0.2947	-0.8733	0.2818	3.16e-01	0	No
FSTL3	-0.0929	0.0927	-0.2745	0.0888	3.16e-01	0	No
GLRX3	0.1005	0.1002	-0.096	0.297	3.16e-01	0	No
PGR	-0.2809	0.2803	-0.8302	0.2685	3.16e-01	0	No
NEK7	0.3062	0.085	0.1396	0.4729	3.16e-04	0	No
PSMD9	0.1442	0.0671	0.0126	0.2758	3.17e-02	0	No
BMX	0.097	0.0972	-0.0934	0.2875	3.18e-01	0	No
CD72	0.1979	0.1981	-0.1904	0.5863	3.18e-01	0	No
GHRL	0.0615	0.0616	-0.0593	0.1823	3.18e-01	0	No
LTA4H	-0.1327	0.1328	-0.3929	0.1276	3.18e-01	0	No
PTEN	-0.0842	0.0843	-0.2495	0.081	3.18e-01	0	No
REG3A	0.0462	0.0463	-0.0446	0.137	3.18e-01	0	No
RMI1	-0.059	0.059	-0.1746	0.0567	3.18e-01	0	No
FOLR2	0.1073	0.1077	-0.1037	0.3183	3.19e-01	0	No
GMDS	-0.1045	0.1048	-0.31	0.101	3.19e-01	0	No
HDHD3	0.0724	0.0727	-0.0701	0.2148	3.19e-01	0	No
NOTCH1	-0.0628	0.0631	-0.1865	0.0608	3.19e-01	0	No
RRAGC	0.1484	0.1489	-0.1435	0.4403	3.19e-01	0	No
SAA4	0.0309	0.031	-0.0299	0.0917	3.19e-01	0	No
VAV3	-0.3527	0.1644	-0.6749	-0.0304	3.19e-02	0	No
BET1L	0.0572	0.0575	-0.0555	0.1699	3.20e-01	0.06	No
HTATIP2	-0.1083	0.1089	-0.3217	0.1052	3.20e-01	61.82	No
GADD45GIP1	-0.0362	0.0364	-0.1076	0.0352	3.21e-01	0	No
HADH	-0.2512	0.2534	-0.7478	0.2453	3.21e-01	0	No
KIF1C	0.1904	0.192	-0.186	0.5668	3.21e-01	0	No
FAP	-0.86	0.4013	-1.6464	-0.0736	3.21e-02	0	No
GNS	0.1193	0.0557	0.0102	0.2285	3.21e-02	0	No
KRT7	-0.0799	0.0806	-0.2379	0.0781	3.22e-01	0.02	No
RAB4A	-0.1382	0.1396	-0.4117	0.1354	3.22e-01	0	No
TREML1	-0.0768	0.0775	-0.2286	0.0751	3.22e-01	0	No
CADM1	-0.1441	0.1458	-0.4299	0.1416	3.23e-01	8.44	No
NME2	0.0547	0.0553	-0.0537	0.163	3.23e-01	0	No
DTYMK	-0.1391	0.141	-0.4154	0.1373	3.24e-01	0.01	No
FSTL4	-0.0626	0.0635	-0.187	0.0619	3.24e-01	0	No
HABP4	0.1183	0.0553	0.0099	0.2266	3.24e-02	0	No
CDH7	0.0335	0.034	-0.0331	0.1001	3.25e-01	0	No
GALK1	0.1684	0.171	-0.1667	0.5035	3.25e-01	0	No
SEMA5A	-0.018	0.0183	-0.0538	0.0178	3.25e-01	0	No
SUN5	-0.0679	0.069	-0.203	0.0673	3.25e-01	0	No
ATF6B	-0.8831	0.3002	-1.4714	-0.2948	3.26e-03	0	No
ANXA5	0.0889	0.0906	-0.0888	0.2666	3.27e-01	0	No
B4GALT3	-0.1136	0.116	-0.341	0.1137	3.27e-01	0	No
EFNB1	0.0766	0.0781	-0.0764	0.2296	3.27e-01	8.15	No
LDHA	0.1101	0.1124	-0.1101	0.3303	3.27e-01	0	No
NUP210L	-0.1845	0.1882	-0.5534	0.1844	3.27e-01	0	No
WARS	0.3855	0.1805	0.0316	0.7393	3.27e-02	0	No
AGRN	0.085	0.0868	-0.0852	0.2552	3.28e-01	0	No
RABEPK	-0.0644	0.0659	-0.1934	0.0647	3.28e-01	0.02	No
SAMHD1	-0.1291	0.1319	-0.3877	0.1295	3.28e-01	0	No
WFDC8	0.0977	0.0998	-0.098	0.2933	3.28e-01	0	No
S100A4	-0.0569	0.0583	-0.1711	0.0574	3.29e-01	0	No
THBS4	0.049	0.0502	-0.0494	0.1473	3.29e-01	0	No
POMGNT2	0.0608	0.0285	0.0049	0.1167	3.29e-02	0	No
TNNT3	-0.1768	0.0829	-0.3393	-0.0143	3.29e-02	0	No
FSTL5	-0.3635	0.1236	-0.6058	-0.1211	3.29e-03	0	No
AMIGO2	0.0714	0.0733	-0.0722	0.215	3.30e-01	0	No
NXT2	0.0858	0.0881	-0.0869	0.2584	3.30e-01	0	No
AURKB	-0.1883	0.0883	-0.3615	-0.0152	3.30e-02	0	No
PCDHB10	-0.1196	0.0561	-0.2294	-0.0097	3.30e-02	0	No
MET	0.0893	0.0304	0.0297	0.1488	3.30e-03	0	No
SNAI2	-0.1	0.1029	-0.3016	0.1017	3.31e-01	0	No
IGLL1	0.0776	0.0364	0.0062	0.149	3.31e-02	0	No
IL2	0.1624	0.0762	0.013	0.3118	3.31e-02	0	No
GATM	0.1075	0.0366	0.0358	0.1793	3.31e-03	0.02	No
UCN3	-0.5162	0.1757	-0.8605	-0.1718	3.31e-03	0	No
CNN2	0.1103	0.1138	-0.1127	0.3333	3.32e-01	0	No
ASPH	-0.0671	0.0693	-0.203	0.0687	3.33e-01	0	No
DUSP13	0.0289	0.0299	-0.0296	0.0874	3.33e-01	0	No
DVL2	0.1061	0.1097	-0.1088	0.3211	3.33e-01	0	No
KIAA0319L	-0.1231	0.1272	-0.3724	0.1261	3.33e-01	0	No
PIN1	-0.1317	0.136	-0.3983	0.1349	3.33e-01	0	No
TPST1	-0.0741	0.0348	-0.1423	-0.0059	3.33e-02	0	No
SPOP	-0.1762	0.1825	-0.5338	0.1815	3.34e-01	0	No
CHRDL1	0.1345	0.1394	-0.1387	0.4076	3.35e-01	47.62	No
DSC2	0.048	0.0498	-0.0496	0.1455	3.35e-01	0	No
EPHA10	0.0644	0.0667	-0.0663	0.1951	3.35e-01	0	No
APBB1	-0.0691	0.0718	-0.2099	0.0716	3.36e-01	0	No
SCIN	-0.0853	0.0886	-0.2589	0.0883	3.36e-01	0	No
CD96	-0.3226	0.336	-0.9812	0.3359	3.37e-01	0	No
ETNK1	-0.072	0.0751	-0.2191	0.0751	3.37e-01	0	No
LRIT2	0.1276	0.1328	-0.1327	0.3879	3.37e-01	69.91	No
CHKB	-0.0573	0.0599	-0.1747	0.06	3.38e-01	0	No
GNRH2	-0.0579	0.0604	-0.1762	0.0605	3.38e-01	0	No
HS6ST2	-0.1041	0.1087	-0.3172	0.1089	3.38e-01	0.01	No
UBTD2	-0.0628	0.0656	-0.1913	0.0657	3.38e-01	0.02	No
UXS1	-0.0478	0.0499	-0.1456	0.05	3.38e-01	0	No
CD209	-0.0522	0.0246	-0.1004	-0.004	3.38e-02	0	No
CCDC167	-0.119	0.1244	-0.3629	0.1249	3.39e-01	0	No
MTIF3	0.1788	0.1869	-0.1874	0.5451	3.39e-01	0	No
PARK2	-0.0907	0.0949	-0.2767	0.0952	3.39e-01	0	No
ZNF329	-0.1258	0.1316	-0.3838	0.1322	3.39e-01	0	No
CBS	-0.1109	0.1163	-0.3389	0.117	3.40e-01	0	No
COL2A1	-0.0421	0.0441	-0.1284	0.0443	3.40e-01	0.01	No
FUT5	0.0194	0.0203	-0.0204	0.0593	3.40e-01	0	No
G3BP1	-0.0979	0.1026	-0.2989	0.1031	3.40e-01	22.17	No
MLF1	-0.0306	0.0321	-0.0936	0.0323	3.40e-01	0	No
NTN1	0.0412	0.0431	-0.0434	0.1257	3.40e-01	0	No
SHC4	-0.1046	0.1098	-0.3199	0.1107	3.41e-01	0	No
SIGLEC14	0.0328	0.0344	-0.0347	0.1003	3.41e-01	0	No
SYT5	-0.1033	0.1084	-0.3157	0.1092	3.41e-01	0	No
WFDC2	-0.1052	0.1105	-0.3217	0.1114	3.41e-01	0	No
CEACAM20	0.1407	0.0664	0.0105	0.271	3.41e-02	0	No
ARFIP1	-0.1669	0.0466	-0.2583	-0.0756	3.41e-04	0	No
ABLIM3	0.0778	0.0818	-0.0825	0.2381	3.42e-01	0	No
KIR2DL5A	-0.0547	0.0576	-0.1675	0.0581	3.42e-01	0	No
VSTM2L	0.0882	0.0929	-0.0938	0.2702	3.42e-01	0	No
NIT2	0.1091	0.1151	-0.1165	0.3348	3.43e-01	0.01	No
SEPT10	0.0347	0.0367	-0.0371	0.1066	3.43e-01	0	No
CD8A	-0.1948	0.2059	-0.5983	0.2088	3.44e-01	0	No
ERN1	0.0762	0.0805	-0.0816	0.2341	3.44e-01	0	No
LILRA2	0.0642	0.0679	-0.0688	0.1972	3.44e-01	0	No
RARRES2	0.0652	0.0689	-0.0698	0.2003	3.44e-01	0	No
ARHGAP5	-0.1601	0.0757	-0.3085	-0.0118	3.44e-02	0	No
PEF1	-0.0235	0.0248	-0.0721	0.0252	3.45e-01	0	No
PGF	-0.2118	0.2241	-0.651	0.2275	3.45e-01	0	No
ENPP5	0.0503	0.0172	0.0166	0.084	3.45e-03	0	No
AOC1	0.0316	0.0336	-0.0342	0.0975	3.46e-01	0	No
RCAN1	-0.1177	0.1255	-0.3636	0.1282	3.48e-01	59.58	No
LEFTY2	-0.0427	0.0456	-0.1321	0.0467	3.49e-01	0.02	No
NUDT2	-0.0463	0.0493	-0.143	0.0505	3.49e-01	0	No
TSNARE1	-0.1073	0.1145	-0.3317	0.1171	3.49e-01	0	No
CLEC7A	-0.1485	0.0704	-0.2864	-0.0105	3.49e-02	0	No
MYOC	0.115	0.0322	0.0519	0.178	3.49e-04	0	No
ADRM1	0.0931	0.0995	-0.102	0.2882	3.50e-01	0	No
ANKRD46	-0.0793	0.0848	-0.2456	0.087	3.50e-01	0	No
C7	0.0405	0.0433	-0.0443	0.1253	3.50e-01	8.99	No
CGB2	-0.0627	0.067	-0.194	0.0687	3.50e-01	0	No
SAR1A	-0.0569	0.0608	-0.176	0.0623	3.50e-01	0	No
MAGI2	0.0221	0.0237	-0.0243	0.0685	3.51e-01	0	No
ARHGEF25	0.0544	0.0584	-0.0601	0.169	3.52e-01	0	No
MAN2B2	-0.0508	0.0546	-0.1578	0.0562	3.52e-01	0	No
QPCTL	-0.0783	0.0372	-0.1513	-0.0054	3.52e-02	0	No
CD200	0.1117	0.1203	-0.124	0.3475	3.53e-01	46.62	No
USP8	-0.0462	0.0497	-0.1436	0.0513	3.53e-01	0	No
APLP2	-0.128	0.0608	-0.2471	-0.0088	3.53e-02	0	No
COL15A1	0.0366	0.0395	-0.0408	0.114	3.54e-01	0	No
MAT2B	-0.0583	0.0631	-0.1819	0.0653	3.55e-01	0	No
PSAP	-0.0477	0.0516	-0.1488	0.0533	3.55e-01	0	No
CAMK1D	-0.0359	0.0389	-0.1121	0.0403	3.56e-01	0	No
SERPINA12	-0.032	0.0347	-0.1	0.0359	3.56e-01	0	No
TIMD4	0.0637	0.069	-0.0716	0.1989	3.56e-01	0	No
ZNF18	-0.0686	0.0743	-0.2142	0.077	3.56e-01	0	No
CD300C	0.0445	0.0483	-0.0501	0.1391	3.57e-01	0	No
PNLIP	0.0426	0.0462	-0.0479	0.1331	3.57e-01	0.08	No
CSDC2	-0.0773	0.084	-0.242	0.0874	3.58e-01	0	No
F8	-0.0555	0.0604	-0.1739	0.0628	3.58e-01	0	No
GMPR2	0.0372	0.0405	-0.0421	0.1165	3.58e-01	0	No
PRSS27	-0.0402	0.0437	-0.1258	0.0455	3.58e-01	0	No
FGA	-0.1785	0.085	-0.345	-0.0119	3.58e-02	0	No
PYGL	-0.0357	0.0389	-0.1119	0.0405	3.59e-01	0	No
WFIKKN2	0.0218	0.0238	-0.0248	0.0684	3.59e-01	0	No
PSG2	-0.1449	0.069	-0.2802	-0.0096	3.59e-02	0	No
CNPY4	-0.1973	0.2156	-0.6199	0.2252	3.60e-01	0	No
DEFB125	0.095	0.1039	-0.1086	0.2985	3.60e-01	0	No
ISG15	-0.0523	0.0571	-0.1641	0.0596	3.60e-01	0	No
MSMP	-0.1052	0.0502	-0.2035	-0.0068	3.60e-02	0	No
AIMP1	0.0451	0.0494	-0.0517	0.1418	3.61e-01	0	No
TMX3	-0.0668	0.0733	-0.2104	0.0768	3.62e-01	0	No
F10	0.0762	0.0364	0.0049	0.1476	3.62e-02	0	No
LEPR	0.0655	0.0313	0.0042	0.1268	3.62e-02	47.5	No
CLEC1B	0.0733	0.0806	-0.0847	0.2312	3.63e-01	0	No
PGRMC2	0.0851	0.0937	-0.0985	0.2688	3.63e-01	0	No
PRDX1	-0.0911	0.1001	-0.2873	0.1052	3.63e-01	0	No
HSP90B1	0.0392	0.0187	0.0025	0.0758	3.63e-02	0.67	No
MREG	-0.0605	0.0289	-0.1172	-0.0039	3.63e-02	0	No
GSR	-0.2008	0.2212	-0.6344	0.2328	3.64e-01	0	No
MAZ	0.0805	0.0887	-0.0934	0.2544	3.64e-01	0	No
FAM171A2	-0.4129	0.4557	-1.3061	0.4802	3.65e-01	0	No
IL1R1	-0.0819	0.0904	-0.2591	0.0953	3.65e-01	0	No
MAPRE3	-0.1464	0.1618	-0.4636	0.1707	3.65e-01	0	No
MCL1	-0.0732	0.0808	-0.2315	0.0852	3.65e-01	0.01	No
CCL28	0.082	0.0392	0.0052	0.1589	3.65e-02	0	No
ARHGDIB	-0.0376	0.0416	-0.119	0.0439	3.66e-01	0	No
BAMBI	0.0863	0.0954	-0.1008	0.2733	3.66e-01	0	No
CASC4	-0.0473	0.0523	-0.1499	0.0553	3.66e-01	0.02	No
SUMF1	0.0463	0.0511	-0.054	0.1465	3.66e-01	0	No
CD3E	0.0827	0.0918	-0.0971	0.2626	3.67e-01	0	No
ETV5	0.1056	0.117	-0.1238	0.335	3.67e-01	0	No
MAPKAPK5	0.1179	0.1307	-0.1382	0.374	3.67e-01	0	No
GPC6	0.06	0.0287	0.0037	0.1163	3.67e-02	0	No
PTPN4	-0.1929	0.0924	-0.374	-0.0119	3.67e-02	0	No
RAC2	0.1398	0.1552	-0.1645	0.4441	3.68e-01	0	No
BST1	0.0408	0.0195	0.0025	0.0791	3.68e-02	24.76	No
RPIA	-0.0618	0.0688	-0.1967	0.0731	3.69e-01	39.66	No
KLK14	-0.0233	0.0261	-0.0745	0.0278	3.71e-01	0	No
PLAT	-0.3214	0.1108	-0.5385	-0.1043	3.71e-03	44.6	No
LYPD3	-0.0418	0.0469	-0.1337	0.05	3.72e-01	0	No
AS3MT	-0.2841	0.3186	-0.9086	0.3403	3.73e-01	0	No
B2M	0.514	0.5773	-0.6176	1.6455	3.73e-01	0	No
GIP	0.0728	0.0817	-0.0873	0.2329	3.73e-01	0	No
PSME2	0.117	0.1313	-0.1403	0.3744	3.73e-01	0	No
DEFB135	-0.1678	0.0806	-0.3257	-0.0099	3.73e-02	0	No
GNRH1	-0.0519	0.0584	-0.1663	0.0625	3.74e-01	0	No
LEG1	-0.0481	0.0541	-0.1541	0.0579	3.74e-01	65.93	No
RBBP4	-0.1287	0.1447	-0.4124	0.1549	3.74e-01	0	No
GNAI3	0.1054	0.0507	0.0061	0.2047	3.74e-02	5.64	No
RAB14	0.0888	0.0427	0.0052	0.1724	3.74e-02	0	No
COMMD7	-0.0401	0.0451	-0.1285	0.0484	3.75e-01	0	No
DRG1	-0.108	0.1218	-0.3467	0.1307	3.75e-01	0	No
HNF4A	-0.276	0.3109	-0.8854	0.3334	3.75e-01	60.06	No
QDPR	-0.0203	0.0229	-0.0651	0.0245	3.75e-01	0	No
TNFAIP6	0.0373	0.042	-0.0451	0.1198	3.75e-01	0	No
TIE1	-0.0545	0.0188	-0.0914	-0.0177	3.75e-03	0	No
SUN3	0.0339	0.0383	-0.0412	0.1089	3.76e-01	0	No
TRA2B	0.0475	0.0537	-0.0576	0.1527	3.76e-01	0	No
NCR2	-0.1852	0.0891	-0.3598	-0.0106	3.76e-02	0	No
WBP2	-0.8687	0.4177	-1.6874	-0.05	3.76e-02	51.3	No
FEN1	-0.1197	0.1355	-0.3853	0.1459	3.77e-01	0	No
OLA1	-0.0529	0.0599	-0.1703	0.0644	3.77e-01	0.01	No
S100Z	-0.3575	0.4043	-1.15	0.4349	3.77e-01	77.99	No
ARL8B	-0.0865	0.0982	-0.279	0.1059	3.78e-01	0	No
CAPG	-0.0464	0.0526	-0.1496	0.0568	3.78e-01	0	No
NMI	-0.0493	0.0559	-0.159	0.0603	3.78e-01	0	No
STK24	0.1374	0.1558	-0.1679	0.4427	3.78e-01	0	No
PAICS	0.1035	0.1176	-0.127	0.3341	3.79e-01	0	No
ROR2	0.0508	0.0577	-0.0623	0.1639	3.79e-01	0	No
SPRED1	0.108	0.1226	-0.1324	0.3483	3.79e-01	0	No
RAN	0.1167	0.1329	-0.1438	0.3772	3.80e-01	0	No
NTNG1	0.0294	0.0335	-0.0363	0.0951	3.81e-01	0	No
RBM17	0.061	0.0697	-0.0755	0.1976	3.81e-01	0	No
SELP	0.111	0.0269	0.0582	0.1638	3.81e-05	0	No
NDUFS4	0.0155	0.0177	-0.0192	0.0502	3.82e-01	0	No
PLOD3	0.0794	0.0908	-0.0985	0.2573	3.82e-01	0	No
BRPF1	-0.1741	0.084	-0.3386	-0.0095	3.82e-02	0	No
PKDCC	-0.2258	0.1089	-0.4392	-0.0123	3.82e-02	0	No
FCRLB	0.0402	0.0461	-0.0502	0.1306	3.83e-01	0	No
OLFML3	0.0727	0.0832	-0.0905	0.2358	3.83e-01	0	No
SEMA7A	0.0572	0.0656	-0.0714	0.1859	3.83e-01	0	No
C2orf40	-0.0533	0.0612	-0.1732	0.0666	3.84e-01	0.02	No
FIBP	0.0898	0.1031	-0.1122	0.2918	3.84e-01	0	No
IAPP	0.0365	0.0419	-0.0457	0.1186	3.84e-01	0	No
ZNF134	-0.0673	0.0774	-0.2189	0.0843	3.84e-01	0	No
ZNRF3	0.0791	0.0909	-0.0991	0.2574	3.84e-01	0	No
CD37	-0.4547	0.2196	-0.8852	-0.0243	3.84e-02	0	No
HBQ1	-0.0588	0.0284	-0.1145	-0.0031	3.84e-02	0	No
ASTL	-0.1117	0.1286	-0.3637	0.1403	3.85e-01	0	No
PEAR1	0.0404	0.0465	-0.0508	0.1316	3.85e-01	0	No
TMED4	0.0911	0.1048	-0.1142	0.2964	3.85e-01	0	No
ACP6	0.0334	0.0386	-0.0422	0.1091	3.86e-01	0	No
CFH	-0.0464	0.0535	-0.1511	0.0584	3.86e-01	0.04	No
HSPB6	0.0788	0.0908	-0.0992	0.2567	3.86e-01	0	No
P4HB	-0.4726	0.5448	-1.5405	0.5952	3.86e-01	0	No
SBSN	-0.0396	0.0456	-0.1289	0.0498	3.86e-01	0	No
IGFBP6	-0.1211	0.0585	-0.2359	-0.0064	3.86e-02	0	No
MMP3	0.1229	0.1419	-0.1553	0.4011	3.87e-01	0	No
PNLIPRP2	0.0362	0.0418	-0.0457	0.1181	3.87e-01	0	No
PRG3	-0.0394	0.0455	-0.1286	0.0499	3.87e-01	0	No
RHOG	-0.115	0.1329	-0.3756	0.1455	3.87e-01	0	No
CLEC2B	0.2684	0.1298	0.0139	0.5229	3.87e-02	0	No
CUL4B	0.1085	0.1257	-0.1379	0.355	3.88e-01	0	No
MENT	-0.0375	0.0434	-0.1226	0.0476	3.88e-01	15.47	No
MICALL2	-0.0382	0.0443	-0.1249	0.0486	3.88e-01	0	No
NAA10	-0.0928	0.1076	-0.3038	0.1181	3.88e-01	0	No
NR1D1	0.071	0.0823	-0.0902	0.2323	3.88e-01	0	No
MAPK9	-0.0571	0.0663	-0.187	0.0728	3.89e-01	0	No
C1orf226	-0.266	0.1288	-0.5185	-0.0135	3.89e-02	0	No
BLVRB	0.2009	0.2338	-0.2574	0.6591	3.90e-01	0	No
CNTN4	0.0403	0.0469	-0.0516	0.1323	3.90e-01	0	No
CRP	0.06	0.0698	-0.0768	0.1967	3.90e-01	0	No
HINT1	-0.0383	0.0446	-0.1256	0.0491	3.90e-01	0	No
MUL1	0.1118	0.0542	0.0056	0.2179	3.90e-02	0	No
ABL1	0.0579	0.0674	-0.0743	0.19	3.91e-01	0	No
DENR	0.1498	0.1745	-0.1923	0.4919	3.91e-01	0	No
DUSP4	-0.0869	0.1014	-0.2858	0.1119	3.91e-01	0	No
MTHFS	-0.0186	0.0217	-0.0612	0.024	3.91e-01	0	No
MYCT1	0.0327	0.0381	-0.042	0.1074	3.91e-01	0	No
NACA	-0.0866	0.1009	-0.2843	0.1111	3.91e-01	0	No
SPINK1	0.0574	0.0669	-0.0736	0.1885	3.91e-01	0	No
NDRG3	-0.0814	0.0951	-0.2677	0.105	3.92e-01	0	No
PI15	-0.0764	0.0893	-0.2514	0.0986	3.92e-01	23.57	No
PZP	-0.1546	0.1807	-0.5087	0.1995	3.92e-01	0	No
SYT7	0.1247	0.1457	-0.1609	0.4104	3.92e-01	0	No
TLR2	0.1705	0.1993	-0.2201	0.5612	3.92e-01	0	No
LDLRAP1	0.0874	0.1023	-0.1132	0.2879	3.93e-01	0	No
NPIPB3	-0.0359	0.042	-0.1183	0.0465	3.93e-01	0.01	No
ACAN	0.0779	0.0914	-0.1013	0.2571	3.94e-01	0	No
RNASE3	-0.1928	0.226	-0.6357	0.2502	3.94e-01	0	No
SRP14	-0.1542	0.1809	-0.5087	0.2003	3.94e-01	0	No
REG1B	-0.0316	0.0371	-0.1043	0.0411	3.95e-01	0	No
CHGB	-0.032	0.0378	-0.106	0.0421	3.97e-01	0	No
KLKB1	0.0283	0.0333	-0.0371	0.0936	3.97e-01	0	No
TCP11	-0.0675	0.0797	-0.2237	0.0887	3.97e-01	0	No
VEGFA	-0.0172	0.0203	-0.0569	0.0226	3.97e-01	0	No
CENPV	-0.2287	0.1112	-0.4465	-0.0108	3.97e-02	0	No
GCG	-0.0935	0.0454	-0.1825	-0.0044	3.97e-02	0	No
RAB1B	-0.1403	0.1658	-0.4652	0.1847	3.98e-01	0	No
LY75	0.0326	0.0386	-0.0431	0.1082	3.99e-01	0	No
NMT1	-0.0523	0.062	-0.1737	0.0692	3.99e-01	0	No
TYMP	-0.2792	0.1359	-0.5456	-0.0129	3.99e-02	0	No
CXCL5	-0.0439	0.0521	-0.1461	0.0583	4.00e-01	0	No
FBXO3	0.0936	0.1112	-0.1242	0.3115	4.00e-01	0	No
GSTT1	-0.0243	0.0288	-0.0807	0.0322	4.00e-01	0	No
MANSC1	0.0523	0.0621	-0.0695	0.1741	4.00e-01	0	No
NETO1	0.062	0.0737	-0.0824	0.2064	4.00e-01	0	No
CRTAM	-0.2075	0.101	-0.4055	-0.0095	4.00e-02	0	No
YIPF6	-0.218	0.1062	-0.4261	-0.0099	4.00e-02	0	No
STX4	-0.3822	0.108	-0.5939	-0.1706	4.00e-04	0	No
CXCL1	-0.0649	0.0773	-0.2164	0.0866	4.01e-01	0	No
CXCL8	0.0982	0.1169	-0.1309	0.3273	4.01e-01	0	No
HTRA2	0.1506	0.1793	-0.2008	0.502	4.01e-01	0	No
KCTD5	-0.0833	0.0993	-0.2779	0.1113	4.01e-01	0	No
THTPA	-0.0507	0.0604	-0.1691	0.0676	4.01e-01	0	No
TPSG1	-0.0768	0.0915	-0.2561	0.1025	4.01e-01	0	No
ZNF180	-0.0728	0.0867	-0.2428	0.0972	4.01e-01	0	No
BATF3	-0.0387	0.0461	-0.1291	0.0517	4.02e-01	0	No
CAMK2A	-0.0456	0.0543	-0.1521	0.0609	4.02e-01	0	No
CHD7	0.0568	0.0678	-0.076	0.1896	4.02e-01	0	No
GSTM4	0.0212	0.0253	-0.0284	0.0708	4.02e-01	0	No
KDELC2	-0.1049	0.1251	-0.35	0.1403	4.02e-01	0	No
PGLYRP2	-0.0322	0.0385	-0.1077	0.0432	4.02e-01	0	No
LILRB5	0.0531	0.0259	0.0024	0.1039	4.02e-02	0	No
ST6GAL1	0.1478	0.072	0.0066	0.289	4.02e-02	0	No
SAT2	-0.0903	0.0255	-0.1403	-0.0403	4.03e-04	0	No
CCBL2	0.0506	0.0606	-0.0681	0.1693	4.04e-01	0	No
FKBP1B	-0.0563	0.0674	-0.1883	0.0758	4.04e-01	0	No
PDE5A	0.0316	0.0379	-0.0426	0.1058	4.04e-01	0	No
PLA2G2A	-0.0142	0.017	-0.0474	0.0191	4.04e-01	0	No
AMBP	-0.3881	0.1893	-0.7591	-0.017	4.04e-02	0	No
SNAP25	0.0963	0.047	0.0042	0.1883	4.04e-02	0	No
BMP4	-0.0623	0.0748	-0.2089	0.0844	4.05e-01	0	No
CCDC50	-0.0835	0.1003	-0.2802	0.1132	4.05e-01	0	No
PMS2	-0.0838	0.1007	-0.2812	0.1136	4.05e-01	0	No
PRKAR1B	-0.0532	0.0639	-0.1785	0.0721	4.05e-01	0	No
CD36	-0.0306	0.0369	-0.1029	0.0416	4.06e-01	0	No
CPB1	0.0333	0.0401	-0.0453	0.1119	4.06e-01	0	No
DPP7	0.0348	0.0418	-0.0471	0.1167	4.06e-01	0	No
LILRA3	-0.0222	0.0267	-0.0746	0.0302	4.06e-01	0	No
DYNLT1	-0.039	0.047	-0.1311	0.0531	4.07e-01	0	No
GNPNAT1	-0.0484	0.0584	-0.1628	0.066	4.07e-01	0	No
MPP6	-0.0363	0.0438	-0.1222	0.0495	4.07e-01	0	No
TNFRSF10A	0.0563	0.0678	-0.0767	0.1892	4.07e-01	0	No
RAB1A	-0.227	0.1109	-0.4443	-0.0096	4.07e-02	0	No
ISL1	-0.0834	0.1008	-0.2809	0.1142	4.08e-01	0	No
MST1R	-0.0555	0.067	-0.1869	0.0759	4.08e-01	0.03	No
TMX2	-0.2207	0.1079	-0.4321	-0.0093	4.08e-02	0	No
COL6A3	0.0542	0.0657	-0.0745	0.1829	4.09e-01	0	No
CSRP2	-0.0489	0.0592	-0.1649	0.0671	4.09e-01	0	No
HDGF	0.0609	0.0737	-0.0836	0.2053	4.09e-01	0	No
VEGFB	-0.2088	0.2531	-0.7049	0.2873	4.09e-01	0	No
CREG1	0.0581	0.0284	0.0024	0.1139	4.09e-02	0	No
CYTIP	-0.0928	0.1126	-0.3135	0.1278	4.10e-01	0	No
DYRK3	-0.0882	0.107	-0.2979	0.1216	4.10e-01	31.86	No
VIT	0.0281	0.0341	-0.0388	0.095	4.10e-01	0	No
VWA2	0.0281	0.0341	-0.0387	0.0949	4.10e-01	0	No
TAGLN	0.1839	0.09	0.0075	0.3602	4.10e-02	0	No
SNX8	0.0518	0.063	-0.0716	0.1753	4.11e-01	0	No
TMEM132C	0.0762	0.0928	-0.1058	0.2581	4.12e-01	0	No
CD160	-0.152	0.1856	-0.5158	0.2119	4.13e-01	0	No
CKAP2	0.0306	0.0374	-0.0427	0.1038	4.13e-01	0	No
GZMM	-0.0504	0.0615	-0.1708	0.0701	4.13e-01	0	No
MMRN2	-0.0826	0.1009	-0.2805	0.1152	4.13e-01	0	No
TF	0.0603	0.0737	-0.0841	0.2047	4.13e-01	0	No
BMPER	0.0767	0.0939	-0.1074	0.2607	4.14e-01	0	No
EMC4	0.0641	0.0786	-0.0899	0.2181	4.14e-01	0	No
GRB14	-0.0624	0.0765	-0.2124	0.0875	4.14e-01	16.74	No
IL5RA	0.0474	0.058	-0.0663	0.161	4.14e-01	0	No
ING4	0.0536	0.0187	0.017	0.0902	4.14e-03	0	No
LAMA4	-0.0265	0.0325	-0.0903	0.0372	4.15e-01	0.11	No
LRRTM1	-0.0643	0.0789	-0.2188	0.0903	4.15e-01	0	No
IL34	-0.1401	0.0687	-0.2748	-0.0054	4.15e-02	0	No
VASN	-0.106	0.052	-0.2078	-0.0041	4.15e-02	0	No
BPIFA2	-0.0335	0.0412	-0.1143	0.0473	4.16e-01	0	No
COX6C	0.0489	0.06	-0.0688	0.1666	4.16e-01	0	No
KREMEN2	-0.1074	0.1321	-0.3663	0.1515	4.16e-01	0	No
LAIR2	0.0487	0.0599	-0.0686	0.166	4.16e-01	0	No
PDGFRB	0.0105	0.013	-0.0149	0.036	4.16e-01	0	No
PRSS8	-0.1631	0.2006	-0.5562	0.23	4.16e-01	0	No
SLAMF6	-0.0717	0.0881	-0.2444	0.101	4.16e-01	0	No
C5	-0.0566	0.0698	-0.1934	0.0801	4.17e-01	0	No
PTX3	-0.0504	0.0621	-0.1722	0.0714	4.17e-01	0	No
ICAM4	0.0857	0.0421	0.0032	0.1681	4.17e-02	0	No
HCAR2	-0.0446	0.055	-0.1524	0.0633	4.18e-01	0	No
WFDC5	-0.1924	0.0945	-0.3777	-0.0071	4.18e-02	0	No
ADRBK1	-0.0299	0.037	-0.1024	0.0426	4.19e-01	0	No
DSG3	0.0716	0.0887	-0.1022	0.2455	4.19e-01	0	No
POLH	-0.1008	0.1247	-0.3451	0.1436	4.19e-01	0	No
ADAM15	0.0755	0.0936	-0.108	0.259	4.20e-01	0	No
GNGT2	0.1208	0.1498	-0.1728	0.4145	4.20e-01	0	No
SH3BP2	0.0415	0.0514	-0.0593	0.1422	4.20e-01	51.68	No
BTNL3	-0.3818	0.1877	-0.7498	-0.0139	4.20e-02	0	No
CXCL10	0.194	0.0954	0.007	0.3809	4.20e-02	0	No
NPL	-0.0867	0.0426	-0.1702	-0.0031	4.20e-02	0	No
APOB	-0.0401	0.0498	-0.1376	0.0575	4.21e-01	0	No
PENK	-0.0207	0.0257	-0.0711	0.0297	4.21e-01	0	No
STX1A	-0.0344	0.0426	-0.1179	0.0492	4.21e-01	0	No
ABHD12	0.17	0.2118	-0.2451	0.585	4.22e-01	0	No
LHB	-0.0539	0.0672	-0.1857	0.0778	4.22e-01	0	No
MAPK3	-0.0911	0.1136	-0.3137	0.1315	4.22e-01	0	No
PROL1	0.1566	0.1952	-0.226	0.5392	4.22e-01	0	No
TMEM132B	0.1341	0.066	0.0047	0.2634	4.22e-02	0	No
ANP32A	-0.1539	0.192	-0.5303	0.2225	4.23e-01	0	No
COLEC12	0.0338	0.0422	-0.0489	0.1165	4.23e-01	0	No
IL17RC	-0.0743	0.0927	-0.256	0.1074	4.23e-01	0	No
IL25	0.019	0.0237	-0.0275	0.0655	4.23e-01	0	No
CPZ	-0.0584	0.0731	-0.2016	0.0848	4.24e-01	0	No
LTBP4	-0.0875	0.1095	-0.3021	0.1271	4.24e-01	0	No
ASH2L	-0.0548	0.0687	-0.1893	0.0798	4.25e-01	0	No
COL8A1	0.0581	0.0729	-0.0847	0.201	4.25e-01	0	No
DMKN	-0.0687	0.086	-0.2373	0.0999	4.25e-01	31	No
OSM	-0.0945	0.1184	-0.3264	0.1375	4.25e-01	0.01	No
TMCC3	0.0934	0.046	0.0031	0.1836	4.25e-02	0	No
EEF1D	-0.0889	0.1116	-0.3077	0.1299	4.26e-01	0	No
EZR	-0.0527	0.0662	-0.1825	0.0771	4.26e-01	0	No
METTL1	0.0327	0.0411	-0.0479	0.1133	4.26e-01	0	No
UBE2B	1.5781	1.9842	-2.3109	5.4671	4.26e-01	98.42	No
B3GALTL	-0.0424	0.0534	-0.147	0.0622	4.27e-01	0	No
CST7	0.0156	0.0197	-0.0229	0.0541	4.28e-01	0	No
DNAJC10	-0.1658	0.209	-0.5753	0.2438	4.28e-01	0	No
ITGAL	0.1002	0.1264	-0.1475	0.348	4.28e-01	0	No
KAZALD1	0.0183	0.0231	-0.0269	0.0635	4.28e-01	0	No
RNASE2	0.0517	0.0651	-0.076	0.1793	4.28e-01	0	No
ERCC1	0.116	0.1467	-0.1716	0.4036	4.29e-01	0	No
RPLP2	-0.0691	0.0874	-0.2405	0.1023	4.29e-01	0	No
TPST2	-0.0514	0.0649	-0.1785	0.0758	4.29e-01	0	No
LYN	-0.0448	0.0568	-0.156	0.0665	4.30e-01	0.02	No
APOF	0.0459	0.0582	-0.0682	0.1599	4.31e-01	0	No
CLTA	-0.1169	0.1484	-0.4077	0.1738	4.31e-01	0	No
CST6	-0.0409	0.0519	-0.1426	0.0608	4.31e-01	0	No
RTP4	0.0435	0.0552	-0.0647	0.1517	4.31e-01	0	No
MDK	0.0498	0.0635	-0.0746	0.1743	4.32e-01	0	No
NRG2	-0.0651	0.0828	-0.2274	0.0972	4.32e-01	0	No
AMBN	0.2183	0.2783	-0.3272	0.7639	4.33e-01	57.22	No
HEXIM1	0.0827	0.1056	-0.1242	0.2897	4.33e-01	0	No
RELT	0.0297	0.0379	-0.0445	0.1039	4.33e-01	0.02	No
MST1	-0.0548	0.0271	-0.108	-0.0017	4.33e-02	0	No
BRF1	0.1094	0.1398	-0.1646	0.3834	4.34e-01	0	No
ESD	-0.0379	0.0484	-0.1329	0.057	4.34e-01	0	No
HHIP	0.5279	0.6748	-0.7946	1.8504	4.34e-01	0	No
HNRNPC	-0.0459	0.0588	-0.1611	0.0692	4.34e-01	0	No
MAP3K3	-0.032	0.0409	-0.1121	0.0481	4.34e-01	0.01	No
SPRN	-0.0326	0.0417	-0.1145	0.0492	4.34e-01	0	No
SUMO3	-0.0246	0.0314	-0.0862	0.037	4.34e-01	0	No
BCL10	-0.042	0.0538	-0.1476	0.0635	4.35e-01	0	No
HSF1	0.0796	0.1021	-0.1204	0.2797	4.35e-01	0	No
TNFRSF13C	0.066	0.0845	-0.0997	0.2317	4.35e-01	0	No
APRT	-0.1768	0.0876	-0.3484	-0.0052	4.35e-02	16.5	No
AIDA	-0.2509	0.3222	-0.8824	0.3806	4.36e-01	0	No
CD163	-0.0368	0.0472	-0.1294	0.0558	4.36e-01	0	No
TENM3	0.1025	0.1315	-0.1552	0.3603	4.36e-01	0	No
CR2	0.0594	0.0764	-0.0905	0.2092	4.37e-01	0	No
LCT	-0.0379	0.0488	-0.1335	0.0577	4.37e-01	0	No
ROBO3	0.0586	0.0753	-0.0891	0.2062	4.37e-01	0	No
TSR3	-0.2245	0.1113	-0.4427	-0.0063	4.37e-02	0	No
CCL23	-0.0204	0.0263	-0.072	0.0312	4.38e-01	0	No
IL12RB1	0.0589	0.076	-0.09	0.2078	4.38e-01	0.02	No
M6PR	-0.0496	0.0639	-0.1749	0.0757	4.38e-01	0	No
CSPG4	-0.181	0.0898	-0.3571	-0.005	4.38e-02	0	No
CCDC80	-0.0389	0.0503	-0.1376	0.0597	4.39e-01	0	No
CD97	-0.0595	0.0769	-0.2102	0.0912	4.39e-01	0	No
FAM213A	-0.0889	0.1149	-0.3141	0.1363	4.39e-01	0	No
POLI	-0.0914	0.1182	-0.3229	0.1402	4.39e-01	0	No
RNF43	-0.0623	0.0804	-0.2199	0.0953	4.39e-01	0.01	No
TP53	0.0525	0.0678	-0.0805	0.1854	4.39e-01	0	No
GP1BA	0.1236	0.0614	0.0034	0.2439	4.39e-02	0	No
MTMR1	-0.1373	0.0681	-0.2708	-0.0037	4.39e-02	0	No
UBE3A	-0.1057	0.1368	-0.3739	0.1625	4.40e-01	0	No
CTRB1	-0.0451	0.0224	-0.089	-0.0012	4.40e-02	0	No
ARF1	-0.0701	0.091	-0.2486	0.1083	4.41e-01	0	No
C4BPB	-0.1266	0.1643	-0.4488	0.1955	4.41e-01	0.01	No
CPLX2	0.1427	0.1854	-0.2206	0.5061	4.41e-01	0	No
NPC2	0.0161	0.021	-0.0249	0.0572	4.41e-01	0.02	No
TSG101	-0.0711	0.0922	-0.2519	0.1097	4.41e-01	0	No
MIA	0.0131	0.017	-0.0202	0.0464	4.42e-01	0	No
MPO	-0.058	0.0754	-0.2057	0.0897	4.42e-01	0	No
TPSB2	-0.0146	0.0191	-0.052	0.0227	4.42e-01	0	No
KRTAP2	-0.1419	0.0705	-0.2801	-0.0037	4.42e-02	0	No
PSMA2	-0.301	0.1496	-0.5942	-0.0077	4.42e-02	0	No
FAM19A5	0.3467	0.1218	0.108	0.5854	4.42e-03	0	No
HEPACAM2	0.0272	0.0354	-0.0422	0.0965	4.43e-01	0.03	No
RARRES1	0.0253	0.0126	0.0006	0.05	4.43e-02	0	No
ANKRD54	-0.2604	0.3398	-0.9265	0.4057	4.44e-01	0	No
BRD4	-0.1227	0.1602	-0.4367	0.1912	4.44e-01	0	No
ICAM3	-0.064	0.0836	-0.2278	0.0998	4.44e-01	0	No
IL17RB	0.0367	0.0479	-0.0571	0.1305	4.44e-01	0	No
DOCK9	-0.0378	0.0494	-0.1347	0.0591	4.45e-01	0	No
EDC4	-0.0372	0.0487	-0.1327	0.0583	4.45e-01	0	No
IL1RL2	-0.0343	0.0449	-0.1223	0.0537	4.45e-01	0	No
INHBA	-0.0698	0.0913	-0.2488	0.1092	4.45e-01	0	No
PDGFRA	-0.0544	0.0271	-0.1074	-0.0013	4.45e-02	0	No
UBD	-0.2281	0.1136	-0.4507	-0.0056	4.45e-02	0	No
ASIC4	-0.0486	0.0638	-0.1736	0.0764	4.46e-01	0	No
IL17D	0.0382	0.0501	-0.06	0.1365	4.46e-01	0	No
KIR2DL2	0.1487	0.1953	-0.2341	0.5316	4.46e-01	81.27	No
SPEF1	0.0744	0.0975	-0.1167	0.2654	4.46e-01	0	No
SPG21	-0.0307	0.0403	-0.1097	0.0483	4.46e-01	0	No
ZFYVE27	-0.0579	0.076	-0.207	0.0911	4.46e-01	0.03	No
DCLK3	-0.1018	0.1339	-0.3643	0.1606	4.47e-01	0	No
GAS6	-0.1957	0.2575	-0.7003	0.3089	4.47e-01	0	No
IFIT3	-0.0514	0.0675	-0.1837	0.0809	4.47e-01	0	No
PDE1A	0.0597	0.0784	-0.094	0.2133	4.47e-01	0	No
POR	-0.0452	0.0594	-0.1617	0.0713	4.47e-01	0	No
CLEC12A	-0.0141	0.0186	-0.0506	0.0223	4.48e-01	0	No
LPO	-0.0193	0.0254	-0.069	0.0305	4.48e-01	0	No
MRAP	-0.0647	0.0854	-0.2322	0.1027	4.48e-01	0	No
OAF	-0.0205	0.027	-0.0733	0.0324	4.48e-01	0	No
PCDHB1	-0.1039	0.1369	-0.3723	0.1644	4.48e-01	0.01	No
APBB2	0.1097	0.0547	0.0025	0.2169	4.48e-02	0	No
CARHSP1	0.1217	0.1609	-0.1937	0.4372	4.49e-01	0	No
MUSK	0.0529	0.0698	-0.0839	0.1897	4.49e-01	0.02	No
NMB	-0.056	0.074	-0.201	0.089	4.49e-01	0	No
RHOB	0.0478	0.0631	-0.0759	0.1714	4.49e-01	0	No
STAB1	0.0318	0.0419	-0.0504	0.114	4.49e-01	0	No
C6orf89	-0.2035	0.0716	-0.3438	-0.0631	4.49e-03	0	No
GKN1	0.4073	0.1433	0.1263	0.6882	4.49e-03	0	No
C6	-0.068	0.0899	-0.2442	0.1082	4.50e-01	0	No
DBNL	0.0323	0.0428	-0.0516	0.1163	4.50e-01	0	No
KIRREL3	-0.0609	0.0806	-0.219	0.0971	4.50e-01	0	No
LY6G6C	-0.0868	0.1149	-0.3119	0.1383	4.50e-01	0	No
SEC61G	0.0947	0.1254	-0.1511	0.3404	4.50e-01	0	No
NCF4	-0.4054	0.2022	-0.8017	-0.0091	4.50e-02	0	No
ACLY	-0.1992	0.2643	-0.7172	0.3188	4.51e-01	0	No
CHST3	-0.0559	0.0742	-0.2013	0.0894	4.51e-01	0.02	No
EIF4EBP1	-0.1955	0.2592	-0.7034	0.3124	4.51e-01	0	No
RND1	-0.0949	0.126	-0.3419	0.152	4.51e-01	38.4	No
CRH	0.0771	0.1025	-0.1238	0.2781	4.52e-01	0	No
GLRX	0.0246	0.0327	-0.0395	0.0888	4.52e-01	0	No
CDC2	0.0523	0.0697	-0.0843	0.1888	4.53e-01	0	No
HMG20B	-0.1583	0.2111	-0.5722	0.2555	4.53e-01	0	No
MCTS1	0.6605	0.8795	-1.0634	2.3843	4.53e-01	96.93	No
MMGT1	-0.0625	0.0833	-0.2258	0.1008	4.53e-01	0	No
ULBP3	-0.066	0.0879	-0.2382	0.1062	4.53e-01	0	No
CEACAM8	-0.0386	0.0516	-0.1398	0.0625	4.54e-01	0	No
GPA33	-0.0366	0.0489	-0.1324	0.0592	4.54e-01	0	No
HMHA1	-0.0522	0.0697	-0.1889	0.0845	4.54e-01	0	No
RACGAP1	0.2926	0.3909	-0.4736	1.0588	4.54e-01	0	No
MUC16	-0.2998	0.1499	-0.5936	-0.0061	4.54e-02	0.01	No
FBP2	-0.0946	0.1267	-0.3429	0.1538	4.55e-01	0	No
APOA4	-0.582	0.7804	-2.1116	0.9475	4.56e-01	0	No
BAG5	-0.064	0.0859	-0.2324	0.1043	4.56e-01	0.02	No
TFF3	-0.0957	0.1285	-0.3476	0.1561	4.56e-01	15.96	No
TOLLIP	-0.0569	0.0764	-0.2067	0.0928	4.56e-01	0	No
ENO2	-0.0384	0.0517	-0.1398	0.0629	4.57e-01	0	No
OMD	0.0572	0.0769	-0.0935	0.2079	4.57e-01	0	No
PRDM4	-0.0582	0.0782	-0.2114	0.095	4.57e-01	0	No
LGALS9	-0.1053	0.0527	-0.2086	-0.002	4.57e-02	0.04	No
ALDH3A1	0.1141	0.0402	0.0352	0.1929	4.57e-03	0	No
PPIC	0.0896	0.0256	0.0395	0.1397	4.57e-04	0	No
TNF	-0.0585	0.0789	-0.2132	0.0962	4.58e-01	0	No
TRAF4	0.1312	0.1767	-0.2152	0.4776	4.58e-01	0	No
UBE2L3	-0.0803	0.1082	-0.2923	0.1317	4.58e-01	0	No
FAM177A1	0.0895	0.022	0.0465	0.1326	4.58e-05	0	No
MDM2	0.094	0.1269	-0.1548	0.3428	4.59e-01	0	No
NDRG4	-0.0242	0.0328	-0.0886	0.0401	4.60e-01	0.14	No
CD59	-0.1605	0.0458	-0.2503	-0.0707	4.60e-04	37.48	No
GZMA	-0.658	0.1615	-0.9745	-0.3415	4.60e-05	0	No
CASS4	0.0763	0.1035	-0.1265	0.2791	4.61e-01	0	No
CD79A	0.042	0.057	-0.0696	0.1536	4.61e-01	0.02	No
DYNLT3	-0.0391	0.053	-0.143	0.0648	4.61e-01	0	No
GPNMB	-0.0211	0.0286	-0.0773	0.035	4.61e-01	0	No
PVRIG	-0.0498	0.0675	-0.1821	0.0826	4.61e-01	0	No
FADD	-0.0758	0.038	-0.1503	-0.0013	4.61e-02	0	No
LCTL	-0.1718	0.0861	-0.3407	-0.003	4.61e-02	0	No
ANXA4	-0.0456	0.062	-0.1671	0.0758	4.62e-01	0.03	No
SYNE2	-0.061	0.083	-0.2237	0.1017	4.62e-01	0	No
IRF1	-0.1099	0.1499	-0.4037	0.1838	4.63e-01	0	No
PLBD2	0.0589	0.0804	-0.0986	0.2164	4.63e-01	0	No
VPS4A	-0.0679	0.0925	-0.2491	0.1133	4.63e-01	0	No
EREG	-0.1192	0.0598	-0.2364	-0.002	4.63e-02	0	No
BARD1	-0.0745	0.1017	-0.2737	0.1248	4.64e-01	0	No
LIPN	0.0135	0.0185	-0.0227	0.0497	4.64e-01	0	No
CPB2	-0.0807	0.0405	-0.1602	-0.0013	4.64e-02	0	No
ENPP2	0.0622	0.0851	-0.1046	0.229	4.65e-01	0	No
FGF8	-0.048	0.0656	-0.1766	0.0807	4.65e-01	0	No
HAVCR1	0.0188	0.0257	-0.0316	0.0692	4.65e-01	0	No
HRSP12	-0.0476	0.0652	-0.1753	0.0801	4.65e-01	0	No
PILRA	-0.0181	0.0247	-0.0665	0.0304	4.65e-01	0.2	No
COL1A1	0.0404	0.0554	-0.0683	0.1491	4.66e-01	0	No
CTSA	-0.0466	0.0639	-0.1718	0.0786	4.66e-01	0	No
DCTD	-0.0672	0.092	-0.2476	0.1132	4.66e-01	0	No
FGF23	-0.0943	0.1293	-0.3478	0.1592	4.66e-01	24.27	No
STIM1	-0.153	0.0541	-0.259	-0.047	4.67e-03	0	No
ERCC4	-0.1027	0.1415	-0.38	0.1745	4.68e-01	0	No
GCLM	-0.1342	0.1849	-0.4967	0.2282	4.68e-01	0	No
HAPLN1	-0.1127	0.1555	-0.4175	0.192	4.68e-01	34.53	No
HECW1	0.0728	0.1003	-0.1237	0.2694	4.68e-01	0	No
PDILT	-0.0783	0.1079	-0.2898	0.1332	4.68e-01	0	No
SLC4A8	0.1652	0.2277	-0.2811	0.6116	4.68e-01	0	No
SRSF6	0.1243	0.1711	-0.2111	0.4597	4.68e-01	0	No
ACAP2	-0.0647	0.0894	-0.2398	0.1104	4.69e-01	0.01	No
ARHGEF7	-0.0586	0.081	-0.2173	0.1001	4.69e-01	0	No
FGFR4	0.0458	0.0632	-0.0781	0.1697	4.69e-01	0	No
RRAS2	0.0798	0.1101	-0.136	0.2955	4.69e-01	0	No
PTH	-0.0745	0.1032	-0.2768	0.1278	4.70e-01	0	No
FGF2	0.0253	0.0352	-0.0436	0.0943	4.71e-01	0	No
FLT4	0.0239	0.0332	-0.0411	0.089	4.71e-01	0	No
FOXM1	-0.0763	0.1058	-0.2837	0.1311	4.71e-01	0	No
MOG	0.087	0.1208	-0.1497	0.3238	4.71e-01	0	No
STX8	-0.0441	0.0613	-0.1642	0.076	4.71e-01	0	No
ASIP	-0.0229	0.0319	-0.0855	0.0396	4.72e-01	0.03	No
CAB39	-0.1457	0.2028	-0.5431	0.2517	4.72e-01	0	No
LCAT	-0.0911	0.1268	-0.3398	0.1575	4.72e-01	0	No
SLIT1	0.0866	0.1206	-0.1497	0.323	4.72e-01	0	No
TMPRSS15	0.0609	0.0848	-0.1053	0.2271	4.72e-01	37.3	No
TPMT	0.0316	0.0438	-0.0544	0.1175	4.72e-01	0	No
RAD51	-0.1434	0.0723	-0.2851	-0.0018	4.72e-02	0	No
ARMC5	-0.0423	0.0589	-0.1578	0.0732	4.73e-01	0	No
CA11	0.0656	0.0915	-0.1137	0.2449	4.73e-01	0	No
CD164L2	-0.0354	0.0492	-0.1319	0.0611	4.73e-01	0	No
GFRAL	0.024	0.0334	-0.0415	0.0894	4.73e-01	0	No
NCAM2	0.0203	0.0284	-0.0352	0.0759	4.73e-01	0	No
PECAM1	0.0269	0.0375	-0.0467	0.1005	4.73e-01	0.08	No
LIN7C	-0.2165	0.1092	-0.4305	-0.0026	4.73e-02	0	No
B4GALT2	-0.1839	0.0651	-0.3115	-0.0563	4.73e-03	0.03	No
MRC2	0.1593	0.0564	0.0488	0.2699	4.73e-03	0	No
CARD9	-0.0534	0.0746	-0.1996	0.0928	4.74e-01	0	No
CREBBP	0.0479	0.0669	-0.0832	0.179	4.74e-01	0	No
CRIM1	0.0505	0.0706	-0.0878	0.1889	4.74e-01	0	No
PON1	0.0637	0.089	-0.1108	0.2382	4.74e-01	0	No
QPCT	0.0497	0.0694	-0.0863	0.1858	4.74e-01	0	No
CTSV	0.0831	0.0419	0.0009	0.1652	4.74e-02	0	No
PRSS22	-0.0485	0.0679	-0.1816	0.0847	4.75e-01	0	No
VSIG1	-0.0531	0.0743	-0.1987	0.0925	4.75e-01	0	No
CXCL13	-0.0546	0.0765	-0.2046	0.0954	4.76e-01	0	No
KLF4	0.1407	0.1972	-0.2458	0.5271	4.76e-01	0	No
STAMBP	0.1326	0.1862	-0.2323	0.4975	4.76e-01	0	No
CPA4	0.0112	0.0157	-0.0196	0.042	4.77e-01	0	No
CRYBB2	-0.0324	0.0456	-0.1218	0.0569	4.77e-01	0	No
DLK1	0.0311	0.0437	-0.0545	0.1167	4.77e-01	0.04	No
ITGB7	0.0669	0.0939	-0.1172	0.2509	4.77e-01	0.01	No
RTN4IP1	0.0773	0.1088	-0.1359	0.2906	4.77e-01	0	No
CDH2	-0.0393	0.0554	-0.148	0.0694	4.78e-01	0.01	No
ERLEC1	0.0459	0.0647	-0.081	0.1727	4.78e-01	0	No
FXN	0.0846	0.1192	-0.149	0.3182	4.78e-01	0	No
STX6	-0.0811	0.1143	-0.3051	0.143	4.78e-01	0	No
KIR2DS4	-0.1419	0.2004	-0.5346	0.2509	4.79e-01	0.01	No
CCL19	0.1339	0.1894	-0.2372	0.505	4.80e-01	0	No
BTD	-0.0245	0.0348	-0.0927	0.0437	4.81e-01	0	No
PAFAH2	-0.0983	0.1393	-0.3713	0.1748	4.81e-01	0	No
CHST1	-0.1282	0.0649	-0.2554	-0.0011	4.81e-02	0	No
SPIN1	-0.1753	0.0887	-0.3491	-0.0014	4.81e-02	0	No
AGFG1	-0.0229	0.0325	-0.0866	0.0408	4.82e-01	0	No
SERPINA7	-0.0595	0.0847	-0.2254	0.1065	4.82e-01	0	No
UBE2C	-0.0519	0.0738	-0.1966	0.0928	4.82e-01	0	No
WFDC6	0.0595	0.0846	-0.1064	0.2253	4.82e-01	0	No
ASPRV1	-0.081	0.1156	-0.3076	0.1456	4.83e-01	0	No
HSD17B14	-0.0379	0.0541	-0.1438	0.0681	4.83e-01	0	No
IL23R	-0.0367	0.0524	-0.1395	0.066	4.83e-01	0	No
NCL	-0.0598	0.0853	-0.227	0.1073	4.83e-01	0	No
PMM1	0.0929	0.1324	-0.1665	0.3523	4.83e-01	0	No
PMVK	-0.0414	0.0591	-0.1573	0.0744	4.83e-01	0	No
DLL1	-0.059	0.0843	-0.2241	0.1062	4.84e-01	38.2	No
GORAB	-0.0414	0.0592	-0.1574	0.0746	4.84e-01	0.02	No
COTL1	0.0926	0.1327	-0.1675	0.3526	4.85e-01	39.08	No
GLO1	-0.0363	0.052	-0.1381	0.0655	4.85e-01	0	No
SPR	-0.0804	0.115	-0.3058	0.145	4.85e-01	0	No
AES	-0.2146	0.1088	-0.4277	-0.0014	4.85e-02	0	No
FLII	-0.2391	0.0849	-0.4054	-0.0727	4.85e-03	0	No
BPHL	0.0284	0.0407	-0.0513	0.1081	4.86e-01	0	No
EPHA1	-0.0212	0.0305	-0.081	0.0385	4.86e-01	0	No
TIGAR	-0.0299	0.0429	-0.1139	0.0541	4.86e-01	0	No
SEMA6C	0.1518	0.077	0.0009	0.3027	4.86e-02	0	No
ABL2	-0.0383	0.055	-0.1461	0.0695	4.87e-01	0.01	No
CKB	-0.0684	0.0985	-0.2614	0.1246	4.87e-01	0	No
CXCL9	-0.1174	0.1688	-0.4482	0.2135	4.87e-01	0	No
IMPA1	-0.0403	0.0579	-0.1537	0.0732	4.87e-01	0	No
LBP	-0.018	0.0258	-0.0686	0.0327	4.87e-01	0	No
PDIA4	0.1147	0.1652	-0.209	0.4384	4.87e-01	0	No
QSOX1	0.038	0.0547	-0.0692	0.1452	4.87e-01	0	No
SUV420H2	-0.0424	0.061	-0.162	0.0772	4.87e-01	0	No
DNAJC15	-0.1538	0.078	-0.3068	-0.0009	4.87e-02	0	No
OLFM4	-0.0943	0.0478	-0.1881	-0.0005	4.87e-02	0	No
MTFR1	-0.1048	0.151	-0.4008	0.1911	4.88e-01	82.44	No
RBM39	0.0388	0.056	-0.0709	0.1486	4.88e-01	0	No
SERPINA5	-0.0396	0.0572	-0.1517	0.0725	4.88e-01	44.52	No
IL1R2	0.0652	0.0942	-0.1194	0.2497	4.89e-01	0	No
KIR3DL1	0.0704	0.1018	-0.1291	0.27	4.89e-01	0	No
NTMT1	-0.0363	0.0525	-0.1392	0.0666	4.89e-01	0	No
PTN	0.0297	0.0428	-0.0543	0.1136	4.89e-01	0	No
SPSB1	-0.0559	0.0808	-0.2143	0.1025	4.89e-01	0	No
NRP1	0.0602	0.0306	0.0003	0.1201	4.89e-02	0	No
HS3ST4	-0.2486	0.0883	-0.4217	-0.0755	4.89e-03	0	No
CLIC4	-0.0806	0.1168	-0.3095	0.1483	4.90e-01	0	No
S100A16	-0.0613	0.0888	-0.2354	0.1127	4.90e-01	0	No
AMY2A	0.0258	0.0375	-0.0477	0.0994	4.91e-01	0	No
BPIFB1	-0.0274	0.0397	-0.1052	0.0505	4.91e-01	0	No
CCNH	0.0528	0.0767	-0.0975	0.203	4.91e-01	0	No
EFS	-0.0769	0.1116	-0.2955	0.1418	4.91e-01	0	No
UBE2V1	-0.0675	0.0979	-0.2594	0.1244	4.91e-01	0	No
MICA	0.2743	0.0787	0.12	0.4285	4.91e-04	0.01	No
COLGALT1	0.0357	0.052	-0.0662	0.1376	4.92e-01	0	No
PLA2G2C	-0.0862	0.1254	-0.332	0.1595	4.92e-01	0	No
VAMP7	0.0515	0.0749	-0.0954	0.1984	4.92e-01	0	No
PATE4	-0.0426	0.0622	-0.1644	0.0792	4.93e-01	0.01	No
PTPN2	-0.2612	0.0929	-0.4433	-0.0791	4.93e-03	0	No
NAB2	0.0538	0.0785	-0.1002	0.2077	4.94e-01	0	No
CCDC134	0.0493	0.0722	-0.0922	0.1908	4.95e-01	0	No
CTRC	0.0443	0.0649	-0.083	0.1716	4.95e-01	0.01	No
LGR4	-0.0603	0.0884	-0.2336	0.1129	4.95e-01	0	No
STC1	-0.0398	0.0583	-0.154	0.0745	4.95e-01	0	No
TMEM167B	-0.0718	0.1052	-0.2779	0.1344	4.95e-01	0	No
TNFSF14	-0.0551	0.0807	-0.2132	0.103	4.95e-01	0	No
MCF2L	0.0732	0.0373	0.0002	0.1463	4.95e-02	0	No
VASP	0.2897	0.1475	0.0006	0.5788	4.95e-02	0	No
G0S2	-0.081	0.1189	-0.314	0.152	4.96e-01	0	No
PDE6D	-0.0479	0.0704	-0.1858	0.0901	4.96e-01	0	No
PROK1	0.0649	0.0952	-0.1216	0.2513	4.96e-01	0	No
ZBTB33	-0.0782	0.1148	-0.3033	0.1469	4.96e-01	0	No
APOD	-0.0505	0.0743	-0.1962	0.0952	4.97e-01	0	No
GALP	-0.0455	0.067	-0.1768	0.0857	4.97e-01	0	No
UBB	0.0626	0.0921	-0.118	0.2432	4.97e-01	0	No
CGA	-0.4237	0.2159	-0.8468	-0.0006	4.97e-02	0	No
CER1	0.0658	0.0971	-0.1244	0.2561	4.98e-01	0.01	No
CLEC4G	-0.1352	0.1995	-0.5262	0.2557	4.98e-01	0	No
KIAA1324L	0.0236	0.0348	-0.0446	0.0917	4.98e-01	0	No
VLDLR	-0.1539	0.0785	-0.3078	-0.0001	4.98e-02	0	No
DNAJB6	0.0549	0.0812	-0.1042	0.214	4.99e-01	0	No
NRK1	0.0972	0.1439	-0.1848	0.3792	4.99e-01	0	No
PODXL	-0.055	0.0814	-0.2146	0.1045	4.99e-01	0.02	No
PROS1	-0.4228	0.6259	-1.6495	0.804	4.99e-01	0	No
TMPRSS5	-0.0271	0.0401	-0.1057	0.0514	4.99e-01	0	No
CD63	-0.0289	0.0428	-0.1127	0.0549	5.00e-01	0	No
FAM174A	0.072	0.1067	-0.1371	0.2812	5.00e-01	0	No
RAB27B	0.0866	0.1285	-0.1652	0.3385	5.00e-01	0	No
TEAD4	-0.0534	0.0792	-0.2086	0.1018	5.00e-01	0	No
ADAMTSL1	-0.0654	0.0973	-0.256	0.1252	5.01e-01	0	No
IL17C	-0.9544	1.4188	-3.7352	1.8264	5.01e-01	0	No
CCNA1	0.0802	0.1194	-0.1538	0.3142	5.02e-01	0	No
CSK	0.0283	0.0421	-0.0543	0.1108	5.02e-01	0	No
ECEL1	-0.1012	0.1507	-0.3966	0.1941	5.02e-01	0	No
ENPP7	0.0159	0.0238	-0.0307	0.0625	5.03e-01	0	No
INSL6	0.067	0.1	-0.1291	0.2631	5.03e-01	0	No
FOXL2	-0.0662	0.099	-0.2602	0.1278	5.04e-01	0	No
NUDT9	-0.0355	0.0531	-0.1395	0.0685	5.04e-01	0	No
SLITRK5	0.0582	0.0872	-0.1126	0.2291	5.04e-01	0	No
WFDC3	0.0319	0.0477	-0.0616	0.1254	5.04e-01	0	No
BPGM	0.0702	0.1052	-0.136	0.2765	5.05e-01	0	No
REG4	-0.0332	0.0498	-0.1309	0.0644	5.05e-01	27.9	No
ROS1	-0.2331	0.1192	-0.4667	0.0005	5.05e-02	0	No
SIGLEC9	-0.0401	0.0205	-0.0803	0.0001	5.06e-02	0	No
NBR1	-0.048	0.0723	-0.1896	0.0937	5.07e-01	0	No
FRZB	-0.1862	0.0953	-0.373	0.0006	5.07e-02	0	No
ATG3	0.0887	0.1342	-0.1742	0.3517	5.08e-01	0.01	No
CDHR3	0.0671	0.1014	-0.1316	0.2658	5.08e-01	0	No
DECR1	0.096	0.1451	-0.1885	0.3805	5.08e-01	0	No
IL7R	0.0292	0.044	-0.0571	0.1155	5.08e-01	0	No
IRF4	-0.0841	0.1272	-0.3334	0.1652	5.08e-01	0	No
KLK10	-0.0318	0.048	-0.1259	0.0623	5.08e-01	0	No
NOTCH3	0.0451	0.0681	-0.0884	0.1786	5.08e-01	0	No
SLITRK1	0.1081	0.1633	-0.2119	0.4282	5.08e-01	0	No
ZNF774	-0.0885	0.1335	-0.3502	0.1733	5.08e-01	0.01	No
ARFGAP2	-0.113	0.171	-0.4482	0.2222	5.09e-01	0	No
CADM3	-0.0579	0.0876	-0.2296	0.1138	5.09e-01	0	No
CD79B	0.0539	0.0816	-0.1061	0.2138	5.09e-01	0.01	No
OSMR	0.0463	0.0702	-0.0912	0.1838	5.09e-01	0	No
SERPINE2	-0.0245	0.0371	-0.0973	0.0483	5.09e-01	18.83	No
UBL4A	-0.0286	0.0432	-0.1133	0.0561	5.09e-01	0	No
EIF1B	-0.0787	0.1194	-0.3127	0.1554	5.10e-01	0	No
FCGR1A	0.0691	0.105	-0.1366	0.2749	5.10e-01	0	No
IL1B	0.0295	0.0448	-0.0583	0.1174	5.10e-01	0	No
MSH2	0.0488	0.0741	-0.0964	0.194	5.10e-01	0	No
SOD2	-0.0308	0.0467	-0.1223	0.0607	5.10e-01	40.27	No
TRADD	-0.1978	0.1014	-0.3966	0.001	5.11e-02	0	No
DKK4	0.0242	0.037	-0.0482	0.0967	5.12e-01	0	No
IL18	0.0417	0.0635	-0.0828	0.1661	5.12e-01	0.01	No
WFIKKN1	0.0709	0.1081	-0.1411	0.2828	5.12e-01	0	No
FLRT2	0.0229	0.0351	-0.0458	0.0917	5.13e-01	0	No
HMGCR	0.0487	0.0745	-0.0973	0.1947	5.13e-01	0	No
NUP98	-0.167	0.2556	-0.6679	0.3339	5.13e-01	0	No
RHOC	-0.074	0.1132	-0.2959	0.1478	5.13e-01	0	No
TAX1BP1	0.0569	0.087	-0.1136	0.2273	5.13e-01	0	No
ANKRD27	-0.0828	0.127	-0.3317	0.1661	5.14e-01	0.02	No
COL9A1	0.07	0.1073	-0.1402	0.2802	5.14e-01	0	No
FGFR3	0.0571	0.0876	-0.1146	0.2289	5.14e-01	0	No
CLIC5	-0.0478	0.0735	-0.1919	0.0962	5.15e-01	13.73	No
DEFB115	-0.1231	0.1891	-0.4937	0.2475	5.15e-01	0	No
FAM134B	-0.0583	0.0895	-0.2338	0.1171	5.15e-01	0	No
MTAP	0.0327	0.0501	-0.0656	0.1309	5.15e-01	0	No
PYDC1	-0.0281	0.0433	-0.1129	0.0566	5.15e-01	0	No
SLAMF8	-0.0506	0.0777	-0.203	0.1018	5.15e-01	0	No
THSD7A	0.0656	0.1006	-0.1317	0.2628	5.15e-01	0	No
TIMP3	-0.0188	0.0289	-0.0754	0.0378	5.15e-01	0	No
ZNF175	0.0248	0.0382	-0.05	0.0996	5.15e-01	0	No
CCL22	0.0418	0.0644	-0.0843	0.168	5.16e-01	0	No
ITGB2	0.0686	0.1057	-0.1385	0.2757	5.16e-01	0	No
PDGFB	0.0394	0.0606	-0.0794	0.1583	5.16e-01	0	No
CCDC126	-0.0756	0.0389	-0.1518	0.0005	5.16e-02	0	No
BCAP29	-0.0629	0.0971	-0.2531	0.1273	5.17e-01	0	No
MAGEA3	0.033	0.051	-0.0669	0.133	5.17e-01	0	No
STAT6	-0.0408	0.0629	-0.1641	0.0825	5.17e-01	0	No
LAD1	0.0623	0.0964	-0.1267	0.2512	5.18e-01	0	No
RET	0.0278	0.043	-0.0565	0.112	5.18e-01	0	No
PRDX6	0.3269	0.0942	0.1423	0.5115	5.18e-04	0	No
ANGPTL3	-0.0349	0.0541	-0.1409	0.0711	5.19e-01	0.01	No
CKAP4	0.0366	0.0568	-0.0747	0.1478	5.19e-01	0	No
CRK	0.0592	0.0919	-0.1209	0.2394	5.19e-01	0	No
HIF1A	0.0917	0.142	-0.1867	0.37	5.19e-01	0	No
PEBP1	0.0465	0.072	-0.0947	0.1876	5.19e-01	0	No
STAT1	-0.0296	0.046	-0.1197	0.0605	5.19e-01	0	No
CIRBP	-0.0196	0.0304	-0.0792	0.04	5.20e-01	0	No
FST	-0.0644	0.1002	-0.2607	0.1319	5.20e-01	40.74	No
RNF128	0.0384	0.0597	-0.0786	0.1555	5.20e-01	0	No
CNGA2	0.0661	0.1029	-0.1357	0.2678	5.21e-01	0	No
DES	-0.081	0.1262	-0.3284	0.1664	5.21e-01	0	No
GDA	0.0312	0.0486	-0.064	0.1265	5.21e-01	0	No
KRT20	-0.0669	0.1042	-0.271	0.1373	5.21e-01	0	No
SCG3	0.0356	0.0555	-0.0731	0.1444	5.21e-01	0	No
GAS1	0.0483	0.0753	-0.0993	0.1959	5.22e-01	0	No
XPNPEP1	-0.0681	0.1064	-0.2766	0.1405	5.22e-01	14.3	No
ARID3A	-0.0593	0.093	-0.2415	0.1229	5.23e-01	0	No
GNPTG	0.024	0.0375	-0.0495	0.0974	5.23e-01	0	No
RPS3	0.056	0.0877	-0.1158	0.2278	5.23e-01	0	No
NTRK3	-0.0443	0.0695	-0.1806	0.0919	5.24e-01	0	No
RBP1	-0.2886	0.4532	-1.1769	0.5996	5.24e-01	0	No
SHH	-0.0959	0.1507	-0.3913	0.1995	5.24e-01	0	No
THYN1	0.0505	0.0791	-0.1046	0.2056	5.24e-01	0	No
STAT3	-0.298	0.1536	-0.599	0.0031	5.24e-02	79	No
ASNA1	-0.0673	0.106	-0.2751	0.1405	5.25e-01	0	No
DDC	-0.0397	0.0625	-0.1621	0.0827	5.25e-01	0	No
MASP1	0.0486	0.0764	-0.1011	0.1983	5.25e-01	0	No
MRPL34	-0.0618	0.0973	-0.2525	0.1289	5.25e-01	0.01	No
SUSD2	-0.0271	0.0426	-0.1107	0.0565	5.25e-01	0	No
PAPLN	0.0582	0.0917	-0.1215	0.2378	5.26e-01	0	No
UNC5C	-0.0279	0.0441	-0.1144	0.0585	5.26e-01	0	No
CLGN	0.0182	0.0287	-0.0381	0.0745	5.27e-01	0	No
CD248	-0.0392	0.062	-0.1607	0.0824	5.28e-01	0	No
GFRA2	0.0929	0.1472	-0.1956	0.3814	5.28e-01	0	No
ITGAV	-0.0728	0.1152	-0.2985	0.153	5.28e-01	0	No
PIK3C2A	-0.0338	0.0535	-0.1386	0.0711	5.28e-01	0	No
PPP2R3A	-0.0464	0.0735	-0.1905	0.0978	5.28e-01	0.04	No
KLK5	-0.0508	0.0808	-0.2092	0.1076	5.29e-01	0	No
LRP1	0.0329	0.0522	-0.0695	0.1353	5.29e-01	0	No
PLA2R1	0.034	0.054	-0.0719	0.1399	5.29e-01	0.03	No
PURB	-0.0833	0.1322	-0.3425	0.1759	5.29e-01	0	No
RSPO2	-0.0988	0.157	-0.4066	0.209	5.29e-01	0	No
SNX1	-0.0449	0.0712	-0.1844	0.0947	5.29e-01	0	No
SNX7	-0.1538	0.0795	-0.3096	0.0019	5.29e-02	0	No
MANBA	0.1258	0.0311	0.0648	0.1867	5.29e-05	0	No
FABP5	-0.0436	0.0694	-0.1796	0.0924	5.30e-01	0	No
FAM150B	-0.0486	0.0774	-0.2002	0.103	5.30e-01	0	No
IGBP1	-0.0377	0.0601	-0.1555	0.08	5.30e-01	0	No
MAN1B1	0.0397	0.0631	-0.084	0.1633	5.30e-01	0	No
NAAA	-0.0123	0.0196	-0.0508	0.0262	5.30e-01	0	No
RUNX3	0.0459	0.0731	-0.0974	0.1891	5.30e-01	0	No
SURF1	-0.0242	0.0385	-0.0997	0.0513	5.30e-01	0	No
GRB10	-0.1705	0.0881	-0.3433	0.0022	5.30e-02	0	No
KLRF1	-0.0703	0.1123	-0.2904	0.1497	5.31e-01	0	No
ARFIP2	-0.1153	0.0596	-0.2321	0.0015	5.31e-02	0	No
CAMK2D	-0.3616	0.1297	-0.6158	-0.1074	5.31e-03	0	No
ELMO1	-0.0661	0.1059	-0.2736	0.1414	5.32e-01	15.75	No
HSPB1	-0.0659	0.0341	-0.1327	0.0009	5.32e-02	0	No
CX3CL1	0.0658	0.1055	-0.141	0.2726	5.33e-01	0	No
ENTPD2	-0.0788	0.1263	-0.3264	0.1688	5.33e-01	0	No
EPHA7	0.0553	0.0888	-0.1187	0.2293	5.33e-01	0	No
IFNGR1	-0.0465	0.0745	-0.1925	0.0995	5.33e-01	0	No
IL2RA	0.047	0.0754	-0.1007	0.1948	5.33e-01	0	No
PDCD1LG2	0.0193	0.031	-0.0415	0.0801	5.33e-01	0	No
RIC3	-0.0494	0.0792	-0.2045	0.1058	5.33e-01	0	No
WSCD2	0.0876	0.1404	-0.1877	0.3628	5.33e-01	0	No
NMT2	-0.1889	0.0978	-0.3805	0.0027	5.33e-02	0	No
DEFB107A	0.0631	0.1014	-0.1357	0.2618	5.34e-01	0	No
HK1	0.0567	0.0911	-0.1218	0.2352	5.34e-01	0.01	No
SVEP1	0.0244	0.0393	-0.0526	0.1014	5.34e-01	0.01	No
TP53I3	-0.0178	0.0287	-0.074	0.0384	5.34e-01	0	No
CLINT1	-0.0217	0.0349	-0.0901	0.0468	5.35e-01	0.02	No
CREB3L4	-0.0467	0.0752	-0.194	0.1007	5.35e-01	0	No
CXCL6	-0.03	0.0483	-0.1248	0.0647	5.35e-01	0	No
SLC5A5	-0.0807	0.1302	-0.3358	0.1745	5.35e-01	0	No
SNN	-0.1225	0.1976	-0.5098	0.2647	5.35e-01	0	No
RFNG	0.0894	0.0463	-0.0013	0.1802	5.35e-02	0	No
SPON2	-0.0812	0.0421	-0.1637	0.0012	5.35e-02	0	No
ADGRF1	-0.048	0.0775	-0.1998	0.1038	5.36e-01	0	No
NGF	0.0609	0.0985	-0.1321	0.2539	5.36e-01	0	No
SFTPD	-0.0218	0.0353	-0.091	0.0473	5.36e-01	0	No
SNPH	0.035	0.0564	-0.0757	0.1456	5.36e-01	0	No
ADM	-0.0702	0.0364	-0.1416	0.0011	5.36e-02	0	No
JAM3	-0.0808	0.0419	-0.1628	0.0013	5.36e-02	0	No
NCALD	0.0338	0.0547	-0.0734	0.1411	5.37e-01	0	No
STAR	-0.051	0.0826	-0.2128	0.1109	5.37e-01	0.01	No
SVIP	-0.2254	0.3648	-0.9404	0.4897	5.37e-01	0	No
ZNF334	0.0582	0.0943	-0.1265	0.243	5.37e-01	49.39	No
CAMK2B	-0.0288	0.0469	-0.1208	0.0632	5.39e-01	0	No
CISD2	-0.0738	0.1202	-0.3095	0.1618	5.39e-01	0	No
PPIL1	-0.0175	0.0284	-0.0732	0.0383	5.39e-01	0	No
CLTC	-0.2852	0.1025	-0.4861	-0.0843	5.39e-03	0	No
EMILIN3	0.1834	0.2991	-0.4029	0.7697	5.40e-01	0	No
IL24	0.0541	0.0882	-0.1189	0.2271	5.40e-01	0	No
FGFBP3	-0.1136	0.0589	-0.2291	0.0019	5.40e-02	0	No
AQP4	-0.1104	0.1804	-0.4639	0.2431	5.41e-01	0	No
RAB35	-0.032	0.0524	-0.1347	0.0707	5.41e-01	0.02	No
SMYD2	0.063	0.1029	-0.1388	0.2647	5.41e-01	0	No
KDR	0.0532	0.0276	-0.0009	0.1073	5.41e-02	0	No
ISCU	-0.0395	0.0647	-0.1662	0.0873	5.42e-01	0	No
PIN4	-0.031	0.0508	-0.1306	0.0686	5.42e-01	0	No
ADAM19	0.0794	0.1307	-0.1768	0.3357	5.43e-01	0	No
CSAG1	0.015	0.0247	-0.0333	0.0633	5.43e-01	0	No
WIF1	-0.0375	0.0616	-0.1582	0.0832	5.43e-01	21.46	No
ELL	-0.0811	0.0422	-0.1638	0.0015	5.43e-02	0	No
AK1	0.0445	0.0734	-0.0994	0.1884	5.44e-01	0	No
BCAM	-0.0358	0.0591	-0.1516	0.0799	5.44e-01	0	No
GGH	-0.0198	0.0326	-0.0836	0.0441	5.44e-01	0	No
HBZ	-0.0151	0.0248	-0.0637	0.0336	5.44e-01	0	No
PPIB	0.0273	0.045	-0.061	0.1156	5.44e-01	0	No
SIAE	0.0247	0.0407	-0.055	0.1044	5.44e-01	0	No
ENPP6	-0.8074	0.2905	-1.3767	-0.2381	5.44e-03	0	No
B4GALT5	-0.1263	0.2088	-0.5354	0.2829	5.45e-01	0	No
EIF5	-0.041	0.0677	-0.1736	0.0917	5.45e-01	0	No
AGO1	0.194	0.1009	-0.0037	0.3917	5.45e-02	0	No
SYT8	-0.2025	0.1053	-0.4089	0.0039	5.45e-02	0	No
PAK7	-0.0796	0.1318	-0.338	0.1788	5.46e-01	0	No
PKN1	-0.0701	0.1159	-0.2972	0.1571	5.46e-01	0	No
PRPSAP1	0.1134	0.1879	-0.2549	0.4818	5.46e-01	56.39	No
ARPP21	-0.0549	0.0911	-0.2335	0.1238	5.47e-01	0	No
AKR1C4	0.0199	0.0331	-0.045	0.0847	5.48e-01	0	No
KIF23	-0.0591	0.0983	-0.2516	0.1335	5.48e-01	0	No
PPAPDC1A	-0.0721	0.1201	-0.3075	0.1634	5.48e-01	18.41	No
SUFU	-0.0563	0.0936	-0.2399	0.1272	5.48e-01	0	No
TFF2	0.044	0.0733	-0.0997	0.1876	5.48e-01	31.25	No
VWC2L	0.0439	0.0731	-0.0993	0.1871	5.48e-01	0	No
TAF10	-0.1508	0.0785	-0.3047	0.0031	5.48e-02	0	No
ANGPT1	-0.0323	0.0538	-0.1377	0.0731	5.49e-01	0	No
ARAF	-0.0518	0.0865	-0.2214	0.1177	5.49e-01	0	No
CCL13	-0.04	0.0668	-0.1709	0.0909	5.49e-01	0	No
CSN2	-0.072	0.1202	-0.3077	0.1637	5.49e-01	6.17	No
ENO3	-0.2478	0.4136	-1.0585	0.5629	5.49e-01	0	No
AMN	0.0794	0.1328	-0.1809	0.3397	5.50e-01	64.39	No
GLRX5	-0.0513	0.0858	-0.2195	0.1168	5.50e-01	0	No
NHEJ1	0.0489	0.0818	-0.1114	0.2092	5.50e-01	0	No
PSG8	-0.0533	0.0892	-0.2282	0.1216	5.50e-01	0	No
MMP10	-0.1502	0.0783	-0.3037	0.0032	5.50e-02	0	No
CCL17	0.0135	0.0227	-0.031	0.0581	5.51e-01	0	No
IL17RD	-0.0268	0.0449	-0.1148	0.0612	5.51e-01	0	No
PRKCZ	-0.0478	0.0802	-0.205	0.1094	5.51e-01	0	No
PTPN1	-0.0485	0.0814	-0.2082	0.1111	5.51e-01	0	No
INSL3	-0.1465	0.0764	-0.2962	0.0032	5.51e-02	0	No
FHIT	-0.0314	0.0528	-0.1349	0.0722	5.52e-01	0	No
FURIN	0.0247	0.0416	-0.0568	0.1063	5.52e-01	0	No
GALNT3	-0.0996	0.1676	-0.4281	0.2289	5.52e-01	0	No
GBP1	0.0446	0.075	-0.1024	0.1915	5.52e-01	0	No
VTI1A	-0.042	0.0707	-0.1806	0.0965	5.52e-01	0	No
CR1	0.1003	0.0523	-0.0022	0.2028	5.52e-02	0	No
ACOT13	-0.0968	0.1633	-0.4168	0.2232	5.53e-01	0	No
HGS	0.0462	0.0779	-0.1065	0.1988	5.53e-01	0	No
LIPF	-0.0926	0.1562	-0.3987	0.2134	5.53e-01	0	No
PCDHAC2	-0.061	0.103	-0.2629	0.1408	5.53e-01	0.01	No
POFUT1	-0.0209	0.0352	-0.0898	0.0481	5.53e-01	0	No
LRCH4	-0.0548	0.0926	-0.2364	0.1268	5.54e-01	0.01	No
PCDH9	0.0283	0.0479	-0.0655	0.1221	5.54e-01	0	No
SOD3	-0.0223	0.0377	-0.0962	0.0516	5.54e-01	0	No
UBE2K	0.0968	0.1637	-0.2241	0.4176	5.54e-01	0	No
ALDH2	0.1279	0.2167	-0.2969	0.5528	5.55e-01	0	No
CDHR1	-0.0324	0.0548	-0.1398	0.0751	5.55e-01	0	No
GPC1	0.0158	0.0267	-0.0365	0.068	5.55e-01	0	No
MRPL32	-0.0736	0.1248	-0.3183	0.1711	5.55e-01	0	No
ATP1B2	0.0276	0.0468	-0.0642	0.1194	5.56e-01	0	No
DDAH1	-0.0304	0.0517	-0.1316	0.0708	5.56e-01	67.81	No
EPHA3	0.0737	0.1254	-0.172	0.3194	5.56e-01	0	No
EPHB1	-0.0211	0.0358	-0.0913	0.0491	5.56e-01	0	No
LRRC25	-0.0652	0.1108	-0.2823	0.1519	5.56e-01	6.83	No
NXPH1	-0.0237	0.0402	-0.1026	0.0552	5.56e-01	27.18	No
TOR1AIP2	0.0448	0.0761	-0.1044	0.194	5.56e-01	0	No
TPP1	0.0251	0.0425	-0.0583	0.1085	5.56e-01	0	No
BCL2	0.1104	0.1881	-0.2583	0.4791	5.57e-01	0	No
CST1	-0.024	0.0409	-0.1042	0.0561	5.57e-01	0	No
IRF2	0.0282	0.048	-0.0659	0.1224	5.57e-01	0	No
TMEM59L	0.0353	0.0601	-0.0825	0.1531	5.57e-01	0.01	No
CFHR2	-0.013	0.0222	-0.0566	0.0306	5.58e-01	0	No
FAM173A	-0.0613	0.1046	-0.2664	0.1438	5.58e-01	0	No
IL2RG	-0.0643	0.1099	-0.2797	0.1511	5.58e-01	0	No
ANXA7	0.1006	0.1721	-0.2367	0.438	5.59e-01	0.01	No
ARL2	0.0157	0.0268	-0.0369	0.0683	5.59e-01	0	No
CTBS	0.0373	0.0638	-0.0877	0.1623	5.59e-01	0	No
CCM2	-0.0329	0.0563	-0.1433	0.0776	5.60e-01	0	No
CCS	0.0258	0.0444	-0.0613	0.1129	5.61e-01	0.02	No
ST6GALNAC1	-0.0334	0.0575	-0.1461	0.0792	5.61e-01	0	No
CHST4	0.1471	0.077	-0.0038	0.298	5.61e-02	0	No
OTUD5	-0.1937	0.1014	-0.3924	0.0051	5.61e-02	0	No
EFNA3	0.042	0.0725	-0.1001	0.184	5.62e-01	0	No
ELAVL1	-0.0267	0.046	-0.1168	0.0635	5.62e-01	0.05	No
APEX1	-0.0264	0.0457	-0.1161	0.0632	5.63e-01	0.01	No
NR4A1	-0.0662	0.1147	-0.291	0.1585	5.64e-01	0	No
UBC	-0.0834	0.1447	-0.3669	0.2001	5.64e-01	18.28	No
DSG2	-0.0636	0.0334	-0.129	0.0017	5.64e-02	0	No
IRAK4	-0.0797	0.1386	-0.3513	0.1919	5.65e-01	0	No
INSL5	0.0328	0.0571	-0.0792	0.1448	5.66e-01	9.84	No
LCP1	0.0284	0.0494	-0.0685	0.1252	5.66e-01	0	No
TNR	-0.0255	0.0445	-0.1127	0.0617	5.66e-01	0	No
UGT1A6	0.0281	0.0489	-0.0678	0.1239	5.66e-01	0	No
EPO	-0.174	0.0913	-0.3528	0.0049	5.66e-02	0	No
FUT8	0.0071	0.0125	-0.0173	0.0316	5.67e-01	0	No
IL20	0.0532	0.0928	-0.1287	0.2351	5.67e-01	0	No
PAX4	0.0759	0.1325	-0.1838	0.3355	5.67e-01	0.01	No
SORT1	0.0619	0.1081	-0.1499	0.2738	5.67e-01	0	No
ARL3	-0.0197	0.0346	-0.0875	0.048	5.68e-01	0	No
CEL	0.025	0.0437	-0.0606	0.1105	5.68e-01	0	No
COLEC10	0.0241	0.0422	-0.0586	0.1069	5.68e-01	0	No
ESAM	0.0191	0.0334	-0.0465	0.0846	5.68e-01	0	No
G6PD	-0.0884	0.155	-0.3922	0.2154	5.68e-01	0	No
VEGFC	0.0343	0.06	-0.0833	0.1519	5.68e-01	0	No
DNAJB11	0.1577	0.057	0.046	0.2695	5.68e-03	0.07	No
CTF1	0.0709	0.1244	-0.1729	0.3148	5.69e-01	21.21	No
SLC6A14	-0.0451	0.0792	-0.2003	0.1102	5.69e-01	0	No
CHRD	0.0876	0.1543	-0.2148	0.39	5.70e-01	0	No
CD274	-0.163	0.0856	-0.3308	0.0049	5.70e-02	14.25	No
ATAD1	0.0256	0.0451	-0.0628	0.114	5.71e-01	0	No
COL28A1	0.0368	0.0649	-0.0904	0.164	5.71e-01	0	No
ENOX2	-0.0366	0.0646	-0.1631	0.09	5.71e-01	0	No
EPHA2	-0.0471	0.0832	-0.2101	0.1159	5.71e-01	0	No
NR3C2	-0.0654	0.1156	-0.2919	0.1611	5.71e-01	0	No
TMUB2	0.0765	0.135	-0.1882	0.3411	5.71e-01	0	No
CD34	0.1167	0.0422	0.034	0.1994	5.71e-03	0	No
LDOC1	-0.1702	0.0616	-0.2909	-0.0495	5.71e-03	49.1	No
CECR1	-0.0104	0.0183	-0.0463	0.0256	5.72e-01	0	No
HGFAC	-0.0194	0.0344	-0.087	0.0481	5.72e-01	0	No
LRRK2	-0.022	0.0389	-0.0983	0.0543	5.72e-01	0	No
NPS	-0.0485	0.0857	-0.2165	0.1195	5.72e-01	0	No
RCN1	0.0842	0.149	-0.2079	0.3763	5.72e-01	0	No
S100A5	0.0168	0.0296	-0.0413	0.0748	5.72e-01	0.01	No
STIP1	-0.0952	0.1683	-0.425	0.2346	5.72e-01	44.1	No
WNT7A	0.0528	0.0936	-0.1306	0.2362	5.72e-01	11.32	No
CNDP2	0.0464	0.0824	-0.1151	0.2078	5.73e-01	0.01	No
CTSZ	0.0221	0.0392	-0.0548	0.099	5.73e-01	0	No
GPR107	-0.1092	0.1935	-0.4884	0.27	5.73e-01	0	No
ICOSLG	0.0204	0.0361	-0.0505	0.0912	5.73e-01	0.04	No
PVRL3	-0.0834	0.1478	-0.3731	0.2064	5.73e-01	0	No
ACVRL1	0.039	0.0695	-0.0973	0.1753	5.75e-01	0	No
BCCIP	-0.0397	0.0709	-0.1786	0.0991	5.75e-01	0	No
FCAR	-0.0841	0.15	-0.3781	0.2099	5.75e-01	0	No
FCRL6	0.0222	0.0397	-0.0556	0.1	5.75e-01	0	No
MED4	0.0198	0.0353	-0.0494	0.0891	5.75e-01	0	No
PARP1	0.0687	0.1225	-0.1715	0.3089	5.75e-01	18.92	No
DYNLL1	-0.0515	0.092	-0.2319	0.1289	5.76e-01	0	No
FOLR3	-0.0116	0.0208	-0.0524	0.0291	5.76e-01	0	No
PMM2	0.0416	0.0744	-0.1042	0.1874	5.76e-01	0.01	No
PRLR	-0.0443	0.0792	-0.1995	0.1109	5.76e-01	0	No
DCP1A	0.0323	0.0579	-0.0812	0.1459	5.77e-01	0	No
NLGN1	0.1208	0.0636	-0.004	0.2455	5.77e-02	0	No
CILP2	0.1026	0.1843	-0.2587	0.4639	5.78e-01	0	No
GSTT2B	0.0227	0.0408	-0.0573	0.1027	5.78e-01	31.79	No
CPQ	-0.023	0.0415	-0.1044	0.0583	5.79e-01	0	No
ABHD14B	-0.0677	0.1222	-0.3072	0.1719	5.80e-01	0	No
COX5B	0.0375	0.0678	-0.0954	0.1703	5.80e-01	0	No
FKBP3	0.0742	0.1341	-0.1885	0.337	5.80e-01	0	No
MYL6B	-0.0773	0.1395	-0.3508	0.1962	5.80e-01	0	No
LRIG3	0.0944	0.0498	-0.0032	0.192	5.80e-02	0	No
PPIG	-0.1483	0.0782	-0.3016	0.005	5.80e-02	0	No
S100A13	0.0408	0.0215	-0.0014	0.083	5.80e-02	0	No
DPP4	-0.1507	0.2728	-0.6855	0.384	5.81e-01	0	No
TNFRSF21	0.0541	0.0979	-0.1378	0.246	5.81e-01	0	No
TTC1	-0.0633	0.1147	-0.2882	0.1615	5.81e-01	0	No
BLNK	-0.0764	0.1386	-0.348	0.1953	5.82e-01	0	No
[truncated: 1,614 more rows]

## Sheet: S2
Supplementary Table S2. Complete proteome-wide Mendelian randomization results for MS severity.
Protein	Beta	SE	CI_low	CI_high	P value	I2	Significant
MANSC1	0.0873	0.0193	0.0494	0.1252	6.26e-06	0	Yes
CBR1	-0.0761	0.017	-0.1094	-0.0429	7.04e-06	0	Yes
LYVE1	0.0941	0.0212	0.0524	0.1357	9.51e-06	0	Yes
ARAF	0.0868	0.0528	-0.0166	0.1902	1.00e-01	0	No
ENO2	0	0.0266	-0.0521	0.0521	1.00e+00	0	No
FGF6	0	0.0608	-0.1191	0.1191	1.00e+00	0	No
CNN2	0.107	0.0654	-0.021	0.2351	1.01e-01	0	No
CTSD	-0.0433	0.0264	-0.095	0.0085	1.01e-01	0	No
FTCD	0.0623	0.0242	0.0148	0.1097	1.01e-02	0.11	No
SELPLG	-0.039	0.0152	-0.0688	-0.0093	1.01e-02	0	No
ALPI	-0.0304	0.0186	-0.0669	0.006	1.02e-01	0	No
FCN1	-0.0323	0.0126	-0.057	-0.0076	1.02e-02	0	No
BTC	0.0322	0.0198	-0.0065	0.071	1.03e-01	0	No
CFC1	-0.0385	0.0236	-0.0848	0.0078	1.03e-01	0	No
GNMT	0.0297	0.0182	-0.006	0.0654	1.03e-01	0	No
ST8SIA2	-0.2987	0.1831	-0.6576	0.0601	1.03e-01	70.74	No
LECT1	-0.0588	0.0229	-0.1037	-0.0139	1.03e-02	0	No
NIT2	0.1362	0.0531	0.0322	0.2403	1.03e-02	0.02	No
COL1A1	0.04	0.0246	-0.0083	0.0882	1.04e-01	33.56	No
EFNB1	-0.0834	0.0513	-0.1839	0.0172	1.04e-01	32.7	No
MYSM1	-0.0635	0.039	-0.14	0.0129	1.04e-01	0	No
NCK2	-0.1479	0.0909	-0.3261	0.0303	1.04e-01	0.02	No
S100A14	-0.0497	0.0305	-0.1096	0.0102	1.04e-01	0	No
ASH2L	0.1036	0.0404	0.0243	0.1828	1.04e-02	0	No
SCARF1	-0.055	0.0214	-0.097	-0.0129	1.04e-02	0	No
FLRT1	0.1428	0.088	-0.0297	0.3152	1.05e-01	0	No
RETN	-0.0291	0.0179	-0.0642	0.0061	1.05e-01	0	No
ARID3A	-0.0942	0.0583	-0.2085	0.0201	1.06e-01	0.01	No
FOXM1	-0.068	0.042	-0.1503	0.0143	1.06e-01	0	No
GSTA1	-0.0319	0.0198	-0.0707	0.0068	1.06e-01	0	No
PRDX3	-0.1634	0.1011	-0.3614	0.0347	1.06e-01	0	No
RBFOX2	-0.0989	0.0611	-0.2186	0.0209	1.06e-01	0	No
RPRD1A	-0.0745	0.0461	-0.1649	0.0159	1.06e-01	0.05	No
SIAE	-0.0344	0.0213	-0.0762	0.0074	1.06e-01	0.05	No
RNF114	-0.2022	0.0791	-0.3573	-0.0472	1.06e-02	3.09	No
ARHGAP1	-0.0809	0.0502	-0.1793	0.0174	1.07e-01	28.99	No
ARL11	-0.049	0.0304	-0.1085	0.0105	1.07e-01	0	No
ENG	-0.032	0.0199	-0.071	0.0069	1.07e-01	0	No
LAT2	-0.1594	0.0988	-0.3531	0.0342	1.07e-01	0	No
SELE	-0.0227	0.0141	-0.0503	0.0049	1.07e-01	0	No
CCL24	-0.0263	0.0164	-0.0584	0.0057	1.08e-01	0	No
COMT	-0.1547	0.0963	-0.3435	0.034	1.08e-01	72.31	No
CRLF1	0.0476	0.0296	-0.0104	0.1057	1.08e-01	0	No
DOS	0.111	0.0691	-0.0243	0.2464	1.08e-01	0	No
MIF	-0.0435	0.0271	-0.0965	0.0096	1.08e-01	0	No
PVRIG	0.0608	0.0379	-0.0134	0.1351	1.08e-01	0	No
RRM2B	-0.0578	0.0359	-0.1281	0.0126	1.08e-01	0	No
WFIKKN1	-0.0463	0.0288	-0.1028	0.0102	1.08e-01	0	No
F3	-0.0604	0.0237	-0.1068	-0.014	1.08e-02	0	No
SDF2	0.0306	0.012	0.0071	0.0542	1.08e-02	0	No
ACE	-0.048	0.0124	-0.0724	-0.0237	1.08e-04	0	No
CELA2A	0.0829	0.0214	0.0409	0.1249	1.08e-04	0.44	No
ADPGK	0.0929	0.0579	-0.0206	0.2064	1.09e-01	0	No
CDHR5	-0.0311	0.0194	-0.0692	0.007	1.09e-01	0.3	No
FOXJ2	-0.0442	0.0276	-0.0983	0.0098	1.09e-01	0	No
GSTA3	-0.065	0.0406	-0.1446	0.0146	1.09e-01	0.1	No
LACRT	-0.0337	0.021	-0.0749	0.0075	1.09e-01	0.21	No
MSH2	-0.0681	0.0425	-0.1514	0.0153	1.09e-01	0	No
NDRG4	-0.0346	0.0215	-0.0768	0.0077	1.09e-01	0.01	No
RBP4	0.0805	0.0502	-0.0179	0.179	1.09e-01	0	No
AK1	0.0824	0.0515	-0.0186	0.1833	1.10e-01	0	No
NAP1L2	-0.0758	0.0475	-0.1689	0.0173	1.10e-01	0	No
SORCS2	0.0509	0.0318	-0.0115	0.1133	1.10e-01	0	No
ZADH2	0.081	0.0507	-0.0184	0.1804	1.10e-01	0	No
CXCL12	0.0804	0.0316	0.0184	0.1424	1.10e-02	0	No
AXL	0.034	0.0214	-0.0079	0.0759	1.11e-01	0	No
PDXP	0.0817	0.0513	-0.0188	0.1822	1.11e-01	0	No
CCPG1	0.054	0.034	-0.0125	0.1206	1.12e-01	0	No
CD248	0.0433	0.0272	-0.0101	0.0966	1.12e-01	0	No
IL32	0.0459	0.0289	-0.0107	0.1025	1.12e-01	0	No
NNMT	-0.1197	0.0753	-0.2673	0.028	1.12e-01	0	No
PROK1	0.0624	0.0392	-0.0144	0.1392	1.12e-01	0	No
SUMF1	-0.0251	0.0158	-0.0561	0.0059	1.12e-01	0	No
GLRX3	0.1803	0.0711	0.0411	0.3196	1.12e-02	0	No
NCR3LG1	-0.0518	0.0204	-0.0918	-0.0118	1.12e-02	0.15	No
ART3	-0.0391	0.0247	-0.0875	0.0093	1.13e-01	0	No
COTL1	-0.0805	0.0508	-0.18	0.019	1.13e-01	0	No
DCTN6	0.1261	0.0795	-0.0298	0.282	1.13e-01	0	No
JAK2	0.0301	0.019	-0.0071	0.0674	1.13e-01	0	No
VPS25	-0.1586	0.1	-0.3546	0.0374	1.13e-01	0	No
PSG3	0.0278	0.0176	-0.0067	0.0623	1.14e-01	0	No
GUCA2B	0.0602	0.0382	-0.0147	0.1351	1.15e-01	0	No
SCIMP	0.1575	0.1	-0.0386	0.3535	1.15e-01	0	No
GOLM1	0.0201	0.0127	-0.0049	0.045	1.16e-01	0	No
RAB32	-0.2058	0.1309	-0.4623	0.0506	1.16e-01	0	No
TNS2	0.0513	0.0326	-0.0127	0.1152	1.16e-01	0	No
ATP4B	0.0547	0.0349	-0.0137	0.1232	1.17e-01	0	No
CASQ2	-0.2036	0.13	-0.4583	0.0512	1.17e-01	0	No
GJA1	-0.0597	0.0381	-0.1344	0.015	1.17e-01	0.04	No
RALA	0.048	0.0306	-0.012	0.108	1.17e-01	0	No
SURF1	-0.0252	0.0161	-0.0568	0.0063	1.17e-01	0	No
DLG3	0.058	0.023	0.0129	0.1031	1.17e-02	0	No
GNRH2	0.1056	0.0419	0.0235	0.1877	1.17e-02	0	No
LIPN	0.0247	0.0098	0.0055	0.0439	1.17e-02	0.24	No
ARRDC3	-0.125	0.0799	-0.2815	0.0316	1.18e-01	0	No
CD207	-0.0321	0.0206	-0.0724	0.0081	1.18e-01	0	No
DHX58	-0.0637	0.0408	-0.1435	0.0162	1.18e-01	0	No
RBM46	-0.2384	0.1523	-0.537	0.0602	1.18e-01	30.58	No
SV2A	-0.0683	0.0437	-0.1539	0.0172	1.18e-01	0.04	No
TOM1L1	-0.0648	0.0415	-0.146	0.0165	1.18e-01	0.03	No
UNC13A	-0.0718	0.0459	-0.1616	0.0181	1.18e-01	0.02	No
CPXM1	-0.0498	0.0198	-0.0886	-0.011	1.18e-02	0	No
PTPRU	-0.0983	0.0303	-0.1576	-0.0389	1.18e-03	0	No
AMIGO1	-0.0963	0.0618	-0.2174	0.0249	1.19e-01	0	No
DEPP	0.0119	0.0077	-0.0031	0.027	1.19e-01	0	No
HERC5	0.0278	0.0178	-0.0072	0.0628	1.19e-01	0	No
HPGD	-0.0622	0.0399	-0.1404	0.016	1.19e-01	0	No
CRISP3	0.0401	0.016	0.0089	0.0714	1.19e-02	0	No
DEFB106A	-0.0707	0.0454	-0.1597	0.0184	1.20e-01	0	No
MTFR1	0.0404	0.026	-0.0105	0.0913	1.20e-01	0	No
PNLIPRP1	0.0303	0.0195	-0.0079	0.0685	1.20e-01	0	No
SLPI	0.0992	0.0637	-0.0257	0.2242	1.20e-01	0	No
TMPRSS11D	0.0443	0.0285	-0.0116	0.1001	1.20e-01	0	No
VASN	0.0644	0.0256	0.0142	0.1146	1.20e-02	0	No
IER3	0.062	0.04	-0.0164	0.1403	1.21e-01	18.96	No
OXSM	0.0491	0.0316	-0.013	0.1111	1.21e-01	0	No
TTC9B	0.0383	0.0248	-0.0102	0.0869	1.21e-01	0	No
GGT2	-0.0442	0.0176	-0.0788	-0.0097	1.21e-02	0	No
CD47	0.1	0.0647	-0.0267	0.2267	1.22e-01	0	No
DUSP3	0.1524	0.0986	-0.0409	0.3458	1.22e-01	0	No
F10	-0.0318	0.0206	-0.0721	0.0085	1.22e-01	0	No
KLK8	-0.0251	0.0162	-0.0568	0.0067	1.22e-01	0	No
MPDZ	-0.107	0.0692	-0.2427	0.0287	1.22e-01	0	No
PIP	0.0276	0.0178	-0.0073	0.0625	1.22e-01	0	No
FBXL4	-0.0642	0.0256	-0.1144	-0.014	1.22e-02	0	No
GPNMB	0.0268	0.0174	-0.0072	0.0608	1.23e-01	0	No
LIMA1	-0.0804	0.0522	-0.1826	0.0218	1.23e-01	0	No
MAN1A2	0.0387	0.0251	-0.0105	0.0878	1.23e-01	21.12	No
MET	-0.0306	0.0199	-0.0696	0.0083	1.23e-01	0	No
NAGK	-0.0373	0.0242	-0.0847	0.0101	1.23e-01	0	No
PGLYRP1	-0.0363	0.0236	-0.0826	0.0099	1.23e-01	0	No
FCRL1	-0.0241	0.0157	-0.0548	0.0066	1.24e-01	0	No
NELL2	0.0424	0.0276	-0.0117	0.0965	1.24e-01	0.08	No
RIC3	-0.0395	0.0257	-0.0899	0.0109	1.24e-01	0.02	No
DSC2	-0.0593	0.0237	-0.1057	-0.0128	1.24e-02	0	No
GKN2	-0.0394	0.0157	-0.0702	-0.0085	1.24e-02	0	No
ACADL	0.0927	0.0604	-0.0258	0.2111	1.25e-01	0	No
BPGM	0.0733	0.0477	-0.0202	0.1668	1.25e-01	0.08	No
SIRPB1	0.0142	0.0092	-0.0039	0.0322	1.25e-01	0	No
CHRDL2	0.0341	0.0223	-0.0096	0.0778	1.26e-01	0	No
CPB2	-0.043	0.0281	-0.0982	0.0121	1.26e-01	36.61	No
GCG	0.0443	0.029	-0.0125	0.1011	1.26e-01	0	No
NUP210L	-0.128	0.0513	-0.2285	-0.0275	1.26e-02	0.06	No
CANT1	-0.0603	0.0395	-0.1378	0.0171	1.27e-01	0	No
HMBS	0.0877	0.0574	-0.0248	0.2002	1.27e-01	0	No
LY86	0.079	0.0518	-0.0226	0.1805	1.27e-01	0.01	No
OAS1	-0.0456	0.0299	-0.1042	0.013	1.27e-01	0	No
TPP1	-0.032	0.021	-0.0731	0.0091	1.27e-01	0	No
FETUB	0.0429	0.0172	0.0092	0.0767	1.27e-02	0	No
BOC	0.0393	0.0258	-0.0114	0.0899	1.28e-01	0	No
LDLRAP1	-0.1053	0.0693	-0.2411	0.0304	1.28e-01	0	No
PF4V1	-0.0303	0.0199	-0.0692	0.0087	1.28e-01	0	No
PLD3	-0.0909	0.0597	-0.208	0.0262	1.28e-01	0	No
RAB5A	0.1104	0.0726	-0.0319	0.2527	1.28e-01	0	No
TMEM132A	0.0214	0.014	-0.0061	0.0489	1.28e-01	0	No
GALNT16	-0.0893	0.0359	-0.1596	-0.0189	1.28e-02	0	No
CASS4	-0.0863	0.0568	-0.1977	0.0251	1.29e-01	0	No
LCN8	-0.0658	0.0434	-0.1508	0.0192	1.29e-01	0	No
SMOC1	-0.0266	0.0175	-0.0609	0.0077	1.29e-01	0	No
COCH	-0.032	0.0129	-0.0572	-0.0068	1.29e-02	0	No
FOLH1	-0.1451	0.0451	-0.2335	-0.0567	1.29e-03	0	No
AP2A2	0.0921	0.0611	-0.0276	0.2119	1.31e-01	0	No
CDH1	-0.0383	0.0253	-0.088	0.0114	1.31e-01	0	No
CTSA	-0.0402	0.0266	-0.0923	0.012	1.31e-01	0	No
DRGX	0.0183	0.0121	-0.0054	0.0419	1.31e-01	0	No
FUT3	-0.018	0.0119	-0.0414	0.0054	1.31e-01	0	No
GNGT2	-0.0985	0.0652	-0.2262	0.0292	1.31e-01	0	No
LBP	-0.0336	0.0136	-0.0602	-0.0071	1.31e-02	0	No
AMBN	0.0846	0.0562	-0.0255	0.1947	1.32e-01	0	No
ANGPT1	-0.0399	0.0265	-0.092	0.0121	1.32e-01	0.01	No
GALNT11	-0.0592	0.0393	-0.1362	0.0178	1.32e-01	0	No
IL1RAP	-0.0159	0.0105	-0.0365	0.0048	1.32e-01	0	No
MAPRE3	-0.1255	0.0834	-0.2889	0.038	1.32e-01	0.02	No
CD36	-0.0283	0.0188	-0.0651	0.0086	1.33e-01	0	No
RAB7B	0.1152	0.0768	-0.0353	0.2656	1.33e-01	0.04	No
SPINT1	0.0246	0.0164	-0.0075	0.0567	1.33e-01	0	No
ACP6	-0.0301	0.0122	-0.054	-0.0063	1.33e-02	0	No
FCRLB	0.0388	0.0157	0.0081	0.0695	1.33e-02	0	No
FLRT2	0.0413	0.0276	-0.0128	0.0954	1.34e-01	41.84	No
KDELC2	-0.0377	0.0252	-0.0871	0.0116	1.34e-01	0	No
PPP1R14A	-0.0568	0.0379	-0.1311	0.0176	1.34e-01	0	No
SATB1	-0.0511	0.034	-0.1178	0.0156	1.34e-01	0	No
SERPINF1	-0.0318	0.0212	-0.0735	0.0098	1.34e-01	0	No
HSPG2	0.0981	0.0306	0.0382	0.1581	1.34e-03	0	No
CD59	0.0871	0.0228	0.0424	0.1318	1.34e-04	0.06	No
CCL5	-0.034	0.0228	-0.0787	0.0106	1.35e-01	0	No
GRID2	-0.0369	0.0247	-0.0853	0.0115	1.35e-01	0	No
LRIT2	-0.0572	0.0383	-0.1322	0.0178	1.35e-01	0	No
AMY1A	0.0224	0.015	-0.0071	0.0519	1.36e-01	0	No
KIR2DL4	0.0502	0.0337	-0.0157	0.1162	1.36e-01	0	No
NRXN3	0.0531	0.0357	-0.0168	0.123	1.36e-01	0	No
CAB39	0.2089	0.1403	-0.0661	0.4839	1.37e-01	0	No
SVEP1	0.023	0.0155	-0.0073	0.0534	1.37e-01	0	No
TPST2	0.0533	0.0216	0.0109	0.0956	1.37e-02	0	No
NRG4	-0.0541	0.0364	-0.1255	0.0173	1.38e-01	0	No
RPS3	-0.0516	0.0348	-0.1198	0.0166	1.38e-01	0	No
SEMA3E	0.0314	0.0212	-0.0101	0.073	1.38e-01	0	No
TGFBR2	-0.0449	0.0303	-0.1042	0.0145	1.38e-01	0	No
PLS1	-0.1312	0.0533	-0.2357	-0.0267	1.38e-02	0	No
BGN	-0.0282	0.0191	-0.0656	0.0091	1.39e-01	0.45	No
MRC1	0.028	0.0189	-0.0091	0.0651	1.39e-01	0	No
POMGNT2	0.05	0.0203	0.0102	0.0899	1.39e-02	0	No
HTN1	0.0564	0.0382	-0.0185	0.1313	1.40e-01	0	No
NCAM2	0.0198	0.0134	-0.0065	0.0461	1.40e-01	0	No
PLAT	-0.0673	0.0456	-0.1567	0.022	1.40e-01	0	No
C7	0.0203	0.0138	-0.0068	0.0474	1.41e-01	0	No
CD58	-0.0345	0.0234	-0.0803	0.0114	1.41e-01	0.02	No
FARS2	-0.0454	0.0308	-0.1057	0.015	1.41e-01	0	No
OAZ1	-0.0766	0.052	-0.1785	0.0254	1.41e-01	0	No
PDIA5	0.0139	0.0094	-0.0046	0.0324	1.41e-01	0	No
TALDO1	0.1181	0.0801	-0.039	0.2752	1.41e-01	28.36	No
ARL2	-0.0446	0.0182	-0.0802	-0.009	1.41e-02	0	No
LGALS4	-0.0655	0.0267	-0.1177	-0.0132	1.41e-02	0	No
VWA2	-0.0436	0.0178	-0.0785	-0.0088	1.41e-02	0	No
PSAP	-0.0427	0.0291	-0.0997	0.0142	1.42e-01	0	No
SPG20	-0.1083	0.0738	-0.2529	0.0364	1.42e-01	0	No
ULK3	0.0503	0.0342	-0.0168	0.1173	1.42e-01	0	No
PPCS	0.0679	0.0464	-0.023	0.1588	1.43e-01	0	No
RFNG	-0.053	0.0362	-0.1239	0.0179	1.43e-01	0.01	No
RNF122	-0.0985	0.0671	-0.2301	0.0332	1.43e-01	66.5	No
AKR1B1	-0.0708	0.0289	-0.1275	-0.0142	1.43e-02	0	No
CHL1	-0.0244	0.0167	-0.0571	0.0083	1.44e-01	0	No
DHFR	-0.0253	0.0173	-0.0591	0.0086	1.44e-01	0.14	No
PCOLCE	0.0448	0.0306	-0.0153	0.1048	1.44e-01	0	No
AGAP2	0.076	0.0521	-0.0261	0.178	1.45e-01	0	No
CDC42BPA	-0.0425	0.0292	-0.0997	0.0147	1.45e-01	0	No
LYZ	-0.0286	0.0197	-0.0671	0.0099	1.45e-01	0.52	No
TOP1	0.0382	0.0262	-0.0131	0.0895	1.45e-01	0	No
ANKRD27	-0.0526	0.0362	-0.1234	0.0183	1.46e-01	0	No
BLVRB	0.076	0.0523	-0.0265	0.1786	1.46e-01	0.01	No
GALK1	-0.0821	0.0565	-0.1929	0.0286	1.46e-01	0	No
ICAM1	-0.0165	0.0113	-0.0386	0.0057	1.46e-01	0.33	No
IL17F	0.045	0.031	-0.0156	0.1057	1.46e-01	0.03	No
RNF13	0.0276	0.019	-0.0096	0.0648	1.46e-01	0	No
SBSN	-0.0358	0.0246	-0.0841	0.0125	1.46e-01	0	No
ASTL	0.0932	0.0643	-0.0328	0.2192	1.47e-01	0	No
CLC	-0.0441	0.0304	-0.1036	0.0155	1.47e-01	0	No
ROR1	0.0245	0.0169	-0.0086	0.0577	1.47e-01	0	No
TNFSF12	-0.0809	0.0558	-0.1903	0.0284	1.47e-01	48.48	No
BOLA1	0.0347	0.0142	0.0068	0.0626	1.47e-02	0	No
ASIP	0.0284	0.0197	-0.0101	0.067	1.48e-01	0	No
MATN4	-0.0456	0.0315	-0.1074	0.0162	1.48e-01	33.29	No
PAPOLG	0.067	0.0463	-0.0237	0.1578	1.48e-01	0	No
PSMB5	-0.079	0.0546	-0.186	0.0281	1.48e-01	0	No
S100A4	-0.0452	0.0312	-0.1063	0.016	1.48e-01	23.14	No
SCARB2	-0.0456	0.0315	-0.1073	0.0161	1.48e-01	0.16	No
SNTB1	0.1226	0.0847	-0.0435	0.2887	1.48e-01	0	No
TNF	-0.0518	0.0358	-0.122	0.0184	1.48e-01	0	No
PPY	-0.0527	0.0216	-0.0951	-0.0103	1.48e-02	0.21	No
CYGB	0.0541	0.0375	-0.0193	0.1276	1.49e-01	0	No
NDUFB8	-0.0838	0.0581	-0.1976	0.0301	1.49e-01	0	No
RORB	-0.0524	0.0363	-0.1236	0.0188	1.49e-01	0.02	No
ANXA5	-0.0789	0.0549	-0.1866	0.0287	1.50e-01	0	No
PLA2G2E	0.0747	0.052	-0.0271	0.1766	1.50e-01	0.01	No
PNP	-0.0484	0.0337	-0.1145	0.0177	1.51e-01	0	No
TBL2	0.08	0.0558	-0.0293	0.1894	1.51e-01	0	No
APCS	-0.0569	0.0234	-0.1029	-0.011	1.51e-02	0	No
GAA	-0.0261	0.0182	-0.0619	0.0096	1.52e-01	0	No
LAMA4	0.0283	0.0197	-0.0104	0.067	1.52e-01	0	No
NCAN	0.0402	0.0281	-0.0148	0.0952	1.52e-01	0	No
RARRES2	-0.0998	0.0411	-0.1803	-0.0192	1.52e-02	0	No
ART4	-0.0164	0.0114	-0.0388	0.0061	1.53e-01	0	No
ATG3	-0.1424	0.0996	-0.3377	0.0529	1.53e-01	0.03	No
BRSK2	0.0363	0.0254	-0.0135	0.0861	1.53e-01	0	No
MBD1	-0.0404	0.0283	-0.0959	0.0151	1.53e-01	49.05	No
SEMG2	-0.0351	0.0245	-0.0832	0.013	1.53e-01	0	No
SPHK2	0.0551	0.0386	-0.0206	0.1308	1.53e-01	0.02	No
VIT	0.023	0.0161	-0.0086	0.0546	1.53e-01	0	No
CD163	0.0224	0.0157	-0.0084	0.0531	1.54e-01	0	No
DCTD	0.1275	0.0526	0.0243	0.2306	1.54e-02	0	No
HS6ST2	0.0803	0.0565	-0.0305	0.191	1.55e-01	0	No
METTL1	-0.0325	0.0228	-0.0772	0.0123	1.55e-01	5.44	No
NFKB1	-0.0768	0.054	-0.1826	0.0291	1.55e-01	0	No
ETHE1	0.0435	0.0306	-0.0166	0.1035	1.56e-01	0	No
MPST	0.0529	0.0373	-0.0202	0.126	1.56e-01	0	No
RAPGEF5	0.0366	0.0258	-0.014	0.0872	1.56e-01	0.12	No
BAMBI	-0.1111	0.0785	-0.265	0.0428	1.57e-01	0.01	No
GLRX	0.0321	0.0227	-0.0124	0.0766	1.57e-01	0.01	No
LRP11	0.0171	0.0121	-0.0067	0.0409	1.58e-01	0	No
CD209	0.0127	0.009	-0.005	0.0304	1.59e-01	0	No
G0S2	0.092	0.0654	-0.0362	0.2202	1.59e-01	22.04	No
SLC14A1	-0.0738	0.0525	-0.1767	0.029	1.59e-01	0	No
USH1C	-0.0712	0.0506	-0.1705	0.028	1.59e-01	0.04	No
WFDC2	0.0632	0.0448	-0.0247	0.1511	1.59e-01	0	No
KYNU	0.0204	0.0145	-0.008	0.0489	1.60e-01	0.51	No
PDE4A	0.0364	0.0259	-0.0144	0.0873	1.60e-01	0	No
EGFR	-0.0509	0.0363	-0.1219	0.0202	1.61e-01	0	No
IL1RN	0.0385	0.0275	-0.0154	0.0923	1.61e-01	0	No
UBE2B	-0.074	0.0527	-0.1773	0.0294	1.61e-01	0	No
SEMA6A	-0.0564	0.0234	-0.1023	-0.0104	1.61e-02	0	No
TMCC3	-0.046	0.0191	-0.0834	-0.0085	1.61e-02	0	No
CES1	-0.0496	0.0355	-0.1192	0.02	1.62e-01	30.15	No
DPYSL3	0.1167	0.0834	-0.0469	0.2802	1.62e-01	0	No
IL1RAPL2	-0.0829	0.0593	-0.1992	0.0334	1.62e-01	0	No
DHH	-0.0551	0.0394	-0.1323	0.0222	1.63e-01	0	No
BCL2	-0.1498	0.1077	-0.361	0.0613	1.64e-01	0	No
DNER	0.0396	0.0284	-0.0161	0.0953	1.64e-01	5.23	No
HYAL1	0.0477	0.0343	-0.0195	0.1149	1.64e-01	0	No
PAFAH2	0.1303	0.0937	-0.0534	0.3141	1.64e-01	0	No
SPON1	0.0292	0.0209	-0.0119	0.0702	1.64e-01	0	No
CD37	-0.082	0.059	-0.1976	0.0336	1.65e-01	0	No
RND1	-0.0509	0.0367	-0.1228	0.021	1.65e-01	0	No
SCO1	-0.109	0.0784	-0.2627	0.0447	1.65e-01	0	No
CXCL14	-0.0907	0.0655	-0.2191	0.0377	1.66e-01	0	No
DLG4	0.0836	0.0603	-0.0347	0.2019	1.66e-01	0	No
FBLN1	0.0445	0.0322	-0.0187	0.1076	1.67e-01	0	No
HDGFRP2	-0.0804	0.0582	-0.1945	0.0337	1.67e-01	0	No
IGF1R	-0.032	0.0231	-0.0773	0.0134	1.67e-01	0.26	No
MIOX	-0.048	0.0347	-0.1161	0.0201	1.67e-01	0	No
PSG1	-0.0376	0.0272	-0.091	0.0158	1.67e-01	0	No
ADAMTS5	0.0263	0.019	-0.011	0.0636	1.68e-01	0	No
GNRH1	0.0504	0.0365	-0.0212	0.122	1.68e-01	0	No
KLRK1	0.0388	0.0281	-0.0163	0.0939	1.68e-01	0	No
LCP1	0.0224	0.0162	-0.0094	0.0541	1.68e-01	0	No
LYPLAL1	0.0639	0.0463	-0.0269	0.1546	1.68e-01	0.06	No
SLAMF8	0.0204	0.0148	-0.0086	0.0494	1.68e-01	0	No
SAMHD1	-0.1251	0.0523	-0.2276	-0.0225	1.68e-02	0	No
C1QL4	-0.0987	0.0718	-0.2393	0.042	1.69e-01	0.02	No
IGDCC4	-0.0335	0.0244	-0.0813	0.0143	1.69e-01	0	No
SEMA3G	0.027	0.0196	-0.0115	0.0655	1.70e-01	0	No
ADGRF5	-0.0131	0.0096	-0.0319	0.0057	1.71e-01	12.11	No
HSF1	-0.0988	0.0721	-0.2402	0.0426	1.71e-01	0	No
RBM39	-0.0509	0.0372	-0.1237	0.022	1.71e-01	0	No
RGS7	0.1301	0.095	-0.0561	0.3162	1.71e-01	0	No
RBM22	0.3267	0.137	0.0582	0.5952	1.71e-02	0	No
ADAMTSL1	-0.0578	0.0424	-0.1409	0.0252	1.72e-01	0	No
CCL13	0.0297	0.0217	-0.0129	0.0723	1.72e-01	0	No
DTX1	0.0316	0.0231	-0.0138	0.0769	1.72e-01	0	No
IL22RA1	-0.0317	0.0233	-0.0773	0.0138	1.72e-01	0	No
MINOS1	0.0152	0.0111	-0.0066	0.0371	1.72e-01	0	No
PPCDC	0.0397	0.0291	-0.0173	0.0968	1.72e-01	0	No
SERPINC1	-0.0683	0.0501	-0.1664	0.0298	1.72e-01	0	No
UCN3	0.154	0.1128	-0.0671	0.3751	1.72e-01	0	No
ABHD14B	-0.059	0.0433	-0.144	0.026	1.73e-01	0	No
AMIGO2	-0.0342	0.0251	-0.0833	0.0149	1.73e-01	0.06	No
ILF3	0.093	0.0682	-0.0408	0.2267	1.73e-01	0	No
ISOC1	0.0375	0.0275	-0.0164	0.0915	1.73e-01	0	No
ETS2	-0.0316	0.0233	-0.0773	0.014	1.74e-01	0	No
NMT2	0.1253	0.0921	-0.0553	0.3059	1.74e-01	0	No
PDCD5	0.0208	0.0153	-0.0092	0.0509	1.74e-01	0.04	No
SEC22A	-0.1321	0.0971	-0.3223	0.0582	1.74e-01	0	No
VSIG10	-0.0534	0.0225	-0.0974	-0.0094	1.74e-02	0	No
JAM3	-0.0342	0.0252	-0.0836	0.0153	1.75e-01	0	No
PAK4	-0.063	0.0465	-0.154	0.028	1.75e-01	0	No
PLIN3	-0.0987	0.0727	-0.2412	0.0438	1.75e-01	0	No
CINP	0.2007	0.0845	0.0352	0.3662	1.75e-02	0	No
B3GALTL	0.0531	0.0393	-0.0239	0.1301	1.76e-01	0	No
CD48	-0.0218	0.0161	-0.0534	0.0098	1.76e-01	0.01	No
CD8A	-0.0231	0.0171	-0.0566	0.0103	1.76e-01	0	No
TNFRSF18	-0.0603	0.0445	-0.1476	0.027	1.76e-01	0	No
WNT3A	0.03	0.0222	-0.0135	0.0735	1.76e-01	0	No
GNAS	0.2033	0.0857	0.0354	0.3713	1.76e-02	0	No
CD14	-0.0328	0.0243	-0.0804	0.0148	1.77e-01	0	No
FANCF	-0.0867	0.0642	-0.2126	0.0391	1.77e-01	0	No
GPA33	-0.0323	0.0239	-0.079	0.0145	1.77e-01	0	No
XRCC4	-0.0369	0.0273	-0.0904	0.0166	1.77e-01	0	No
THBS2	0.0415	0.0175	0.0072	0.0758	1.77e-02	0.19	No
GPCPD1	-0.0549	0.0407	-0.1348	0.0249	1.78e-01	0	No
NDRG3	0.0713	0.0529	-0.0323	0.1749	1.78e-01	0	No
THYN1	-0.0513	0.038	-0.1258	0.0233	1.78e-01	0	No
VWC2	0.0226	0.0168	-0.0103	0.0555	1.78e-01	0.33	No
REG1A	-0.0259	0.0192	-0.0635	0.0118	1.79e-01	0	No
LGALS9	-0.0344	0.0257	-0.0848	0.0159	1.80e-01	0	No
RAB26	-0.0239	0.0178	-0.0588	0.011	1.80e-01	0.39	No
TMPRSS15	-0.0366	0.0273	-0.0901	0.0169	1.80e-01	0	No
KIF3A	-0.0795	0.0336	-0.1454	-0.0136	1.80e-02	1.24	No
B3GNT2	0.0247	0.0185	-0.0115	0.0609	1.81e-01	0	No
EFHA1	0.1119	0.0836	-0.052	0.2758	1.81e-01	0	No
FUT10	0.0188	0.0141	-0.0088	0.0464	1.81e-01	0	No
POSTN	-0.0335	0.025	-0.0825	0.0156	1.81e-01	0.1	No
UMODL1	0.1346	0.0569	0.023	0.2461	1.81e-02	0	No
CALCA	0.0543	0.0407	-0.0254	0.1341	1.82e-01	0	No
CHIT1	-0.013	0.0097	-0.0321	0.0061	1.82e-01	0	No
CLEC14A	-0.0479	0.0359	-0.1182	0.0225	1.82e-01	0	No
PSME2	-0.0866	0.0649	-0.2139	0.0407	1.82e-01	0	No
ACTN2	-0.1269	0.0407	-0.2066	-0.0471	1.82e-03	0	No
CEBPA	0.1214	0.0912	-0.0574	0.3002	1.83e-01	0	No
EPHA2	0.0467	0.0351	-0.0221	0.1155	1.83e-01	0.18	No
MGP	0.0291	0.0218	-0.0137	0.0719	1.83e-01	0	No
OLFML3	-0.0491	0.0369	-0.1215	0.0232	1.83e-01	0	No
VPS4A	0.1044	0.0785	-0.0494	0.2583	1.83e-01	0	No
PEAR1	-0.0542	0.0174	-0.0884	-0.0201	1.83e-03	0	No
IL4R	-0.0351	0.0264	-0.0868	0.0167	1.84e-01	0	No
LRRC37A2	-0.014	0.0105	-0.0346	0.0066	1.84e-01	0.04	No
ROBO4	-0.0541	0.0229	-0.0991	-0.0091	1.84e-02	0	No
IDUA	-0.0303	0.0097	-0.0493	-0.0112	1.84e-03	0	No
CPQ	-0.021	0.0159	-0.0521	0.0101	1.85e-01	0	No
LGALS3BP	0.0245	0.0185	-0.0117	0.0608	1.85e-01	0	No
SLC35G2	0.0212	0.016	-0.0101	0.0526	1.85e-01	0	No
SLC6A14	-0.0482	0.0364	-0.1195	0.0231	1.85e-01	0	No
UBTD2	-0.059	0.0445	-0.1462	0.0282	1.85e-01	0	No
ASPN	-0.0407	0.0173	-0.0745	-0.0068	1.85e-02	0	No
ATF6B	-0.0298	0.0225	-0.074	0.0143	1.86e-01	0.01	No
FAXDC2	-0.0838	0.0634	-0.208	0.0404	1.86e-01	0	No
SRA1	0.0593	0.0448	-0.0286	0.1471	1.86e-01	0	No
SULT4A1	0.143	0.1081	-0.0689	0.3549	1.86e-01	0	No
ENPP6	-0.078	0.0331	-0.1429	-0.013	1.86e-02	21.45	No
RSPO4	0.08	0.034	0.0134	0.1467	1.86e-02	0	No
UBB	0.1924	0.0618	0.0712	0.3136	1.86e-03	0	No
F8	0.0206	0.0157	-0.01	0.0513	1.87e-01	0.99	No
IGLL1	-0.0196	0.0148	-0.0487	0.0095	1.87e-01	0	No
LEP	0.0918	0.0695	-0.0445	0.2281	1.87e-01	0	No
NDUFB11	-0.0609	0.0461	-0.1512	0.0295	1.87e-01	0	No
CXADR	-0.0824	0.0265	-0.1344	-0.0305	1.87e-03	0	No
AGT	-0.0416	0.0316	-0.1036	0.0204	1.88e-01	0.02	No
ANAPC10	0.0704	0.0535	-0.0345	0.1753	1.88e-01	0	No
DCUN1D5	-0.0284	0.0215	-0.0706	0.0138	1.88e-01	0	No
IL12B	0.0201	0.0153	-0.0098	0.0501	1.88e-01	0	No
LTF	0.0485	0.0368	-0.0237	0.1207	1.88e-01	28.54	No
OVCA2	0.0687	0.0521	-0.0335	0.1708	1.88e-01	0	No
KAL1	0.0583	0.0248	0.0097	0.1069	1.88e-02	0	No
CRP	-0.0258	0.0197	-0.0644	0.0127	1.89e-01	0	No
DKKL1	-0.0205	0.0156	-0.051	0.0101	1.89e-01	0	No
DNAJB6	-0.1282	0.0546	-0.2353	-0.0211	1.89e-02	0	No
GDF2	-0.0395	0.0301	-0.0985	0.0195	1.90e-01	0	No
MDGA2	0.0225	0.0171	-0.0111	0.0561	1.90e-01	0	No
METAP2	0.0616	0.047	-0.0305	0.1537	1.90e-01	0	No
PSG4	0.019	0.0145	-0.0094	0.0475	1.90e-01	0.25	No
PSPN	0.053	0.0405	-0.0263	0.1323	1.90e-01	0	No
ARL1	-0.0467	0.0357	-0.1167	0.0234	1.91e-01	0	No
CPM	-0.0374	0.0286	-0.0934	0.0186	1.91e-01	0	No
DNAJB1	-0.0569	0.0434	-0.142	0.0283	1.91e-01	0	No
DPEP1	0.019	0.0145	-0.0094	0.0474	1.91e-01	0.01	No
FOXL2	0.0543	0.0415	-0.0271	0.1357	1.91e-01	0	No
IFIT2	-0.0901	0.0384	-0.1654	-0.0148	1.91e-02	0	No
BAG4	0.0943	0.0722	-0.0473	0.2358	1.92e-01	51.79	No
CALB1	-0.0375	0.0287	-0.0938	0.0188	1.92e-01	0	No
CCDC126	-0.027	0.0207	-0.0676	0.0135	1.92e-01	0.2	No
FCAR	-0.0304	0.0233	-0.0761	0.0153	1.92e-01	0	No
NCAM1	0.0228	0.0175	-0.0115	0.0571	1.92e-01	0	No
RSRP1	-0.0714	0.0548	-0.1787	0.0359	1.92e-01	0	No
BCL10	-0.0367	0.0282	-0.0919	0.0186	1.93e-01	0	No
EGFL6	-0.0477	0.0366	-0.1195	0.0241	1.93e-01	0	No
TGM3	0.0454	0.0349	-0.023	0.1139	1.93e-01	58.29	No
CLIC5	0.0277	0.0213	-0.014	0.0694	1.94e-01	0.31	No
EPHA4	-0.0364	0.0156	-0.0669	-0.0059	1.94e-02	0	No
SPINK2	0.0443	0.019	0.0072	0.0815	1.94e-02	0	No
FSTL5	-0.0789	0.061	-0.1985	0.0406	1.96e-01	0	No
NLRP1	-0.2409	0.1033	-0.4433	-0.0385	1.96e-02	0	No
QPCT	0.051	0.0218	0.0082	0.0938	1.96e-02	0.18	No
ADAMTS3	-0.1063	0.0823	-0.2676	0.055	1.97e-01	0	No
SMPD1	-0.018	0.0139	-0.0453	0.0093	1.97e-01	0	No
SSR1	0.0553	0.0429	-0.0287	0.1393	1.97e-01	0	No
VNN2	-0.0183	0.0142	-0.0462	0.0095	1.97e-01	0	No
VSIG2	0.0229	0.0178	-0.0119	0.0577	1.97e-01	0	No
AHSG	0.0214	0.0166	-0.0112	0.054	1.98e-01	0.35	No
CD93	0.0629	0.049	-0.0331	0.159	1.99e-01	0	No
FAM213A	0.057	0.0444	-0.0299	0.144	1.99e-01	0	No
GJA8	0.052	0.0405	-0.0274	0.1315	1.99e-01	0	No
MAPKAPK2	0.0741	0.0576	-0.0389	0.187	1.99e-01	69.38	No
OPTC	-0.0419	0.0326	-0.1058	0.022	1.99e-01	0	No
STIM1	0.0365	0.0284	-0.0192	0.0921	1.99e-01	13.4	No
NMRAL1	0.0734	0.0238	0.0269	0.12	1.99e-03	0	No
CCDC80	0.0366	0.0286	-0.0194	0.0927	2.00e-01	0	No
DUSP13	0.0228	0.0178	-0.0121	0.0577	2.00e-01	0	No
EPHA1	0.0176	0.0137	-0.0093	0.0445	2.00e-01	0	No
SERPINA10	-0.0154	0.0121	-0.0391	0.0082	2.00e-01	4.7	No
ZFP91	-0.1082	0.0465	-0.1994	-0.0171	2.00e-02	0	No
HPGDS	0.0193	0.0151	-0.0103	0.0489	2.01e-01	0	No
ICAM5	-0.0176	0.0138	-0.0447	0.0094	2.01e-01	0	No
MDM2	0.0741	0.058	-0.0395	0.1876	2.01e-01	0	No
MYC	0.2192	0.0943	0.0344	0.4039	2.01e-02	0	No
C1orf210	-0.0685	0.0536	-0.1736	0.0367	2.02e-01	0	No
CECR1	0.0275	0.0089	0.01	0.0449	2.02e-03	0	No
CXCL9	-0.088	0.0692	-0.2237	0.0476	2.03e-01	43.86	No
GOT1	-0.0396	0.0311	-0.1005	0.0213	2.03e-01	20.35	No
LRFN2	0.0853	0.0669	-0.0459	0.2164	2.03e-01	0	No
NDUFS4	-0.0148	0.0116	-0.0377	0.008	2.03e-01	0	No
CUL4B	-0.1239	0.0534	-0.2286	-0.0193	2.03e-02	0.02	No
ADAMTS15	0.064	0.0503	-0.0346	0.1626	2.04e-01	0	No
ARF5	-0.0598	0.0471	-0.152	0.0325	2.04e-01	0	No
CLPSL2	0.0421	0.0331	-0.0228	0.107	2.04e-01	0.03	No
CTSE	-0.0274	0.0215	-0.0695	0.0148	2.04e-01	0	No
KLK5	0.0652	0.0514	-0.0354	0.1659	2.04e-01	0.01	No
TRADD	-0.0398	0.0313	-0.101	0.0215	2.04e-01	0	No
CST8	-0.0286	0.0124	-0.0529	-0.0044	2.04e-02	0	No
FUT5	-0.0142	0.0112	-0.0361	0.0078	2.05e-01	0	No
RBP7	-0.022	0.0173	-0.0559	0.012	2.05e-01	0	No
CLEC4C	0.0324	0.0256	-0.0178	0.0825	2.06e-01	0	No
FAM20B	0.0685	0.0296	0.0105	0.1265	2.06e-02	0	No
IRF1	-0.1219	0.0527	-0.2251	-0.0187	2.06e-02	0	No
CD27	0.0244	0.0193	-0.0135	0.0623	2.07e-01	0	No
MANEA	-0.0116	0.0092	-0.0297	0.0064	2.07e-01	0	No
NACA	0.0868	0.0688	-0.0481	0.2217	2.07e-01	0	No
ADM	0.0532	0.023	0.0081	0.0983	2.07e-02	0	No
ARHGDIA	-0.0421	0.0334	-0.1077	0.0234	2.08e-01	0	No
S100P	-0.0391	0.031	-0.0999	0.0218	2.08e-01	0	No
SNPH	0.0587	0.0466	-0.0327	0.1501	2.08e-01	0	No
STX7	-0.0211	0.0168	-0.054	0.0118	2.08e-01	0	No
ACY1	0.0585	0.0466	-0.0328	0.1499	2.09e-01	0	No
APEX1	-0.0273	0.0217	-0.0699	0.0153	2.09e-01	0.22	No
CBFB	-0.0722	0.0575	-0.185	0.0406	2.09e-01	20.21	No
HRG	0.0128	0.0102	-0.0072	0.0328	2.09e-01	0	No
IFNA14	0.0461	0.0367	-0.0258	0.1179	2.09e-01	0	No
LY75	0.0146	0.0116	-0.0081	0.0373	2.09e-01	0	No
MFAP4	-0.0265	0.0211	-0.0678	0.0148	2.09e-01	0	No
USP25	0.028	0.0222	-0.0156	0.0715	2.09e-01	0	No
SERPINH1	0.0719	0.0573	-0.0404	0.1843	2.10e-01	0.08	No
BDH2	0.0422	0.0337	-0.024	0.1083	2.11e-01	0	No
COLGALT1	-0.04	0.0319	-0.1026	0.0227	2.11e-01	21.18	No
NETO1	0.0795	0.0635	-0.0451	0.204	2.11e-01	0	No
SLC30A5	-0.0834	0.0667	-0.2141	0.0473	2.11e-01	0.01	No
ZP4	-0.0816	0.0653	-0.2096	0.0463	2.11e-01	41.85	No
APLP1	0.067	0.0537	-0.0383	0.1723	2.12e-01	0	No
ASH1L	-0.0701	0.0562	-0.1802	0.04	2.12e-01	0	No
DCTN2	-0.094	0.0753	-0.2415	0.0536	2.12e-01	0.01	No
KIR2DL2	0.0182	0.0146	-0.0104	0.0469	2.12e-01	0	No
NSFL1C	-0.1075	0.0861	-0.2762	0.0612	2.12e-01	0	No
FSTL1	0.0494	0.0214	0.0074	0.0914	2.12e-02	0	No
MEMO1	0.083	0.036	0.0123	0.1536	2.13e-02	0.01	No
SOST	-0.0606	0.0263	-0.1122	-0.009	2.13e-02	0	No
ADAMTS13	-0.0199	0.016	-0.0514	0.0115	2.14e-01	0	No
STAB2	-0.019	0.0153	-0.049	0.011	2.14e-01	0	No
STX18	-0.0815	0.0656	-0.2101	0.047	2.14e-01	0	No
WWP1	0.0613	0.0493	-0.0353	0.158	2.14e-01	0	No
KIN	-0.0351	0.0283	-0.0905	0.0203	2.15e-01	0	No
PCBD1	0.0498	0.0402	-0.029	0.1287	2.15e-01	0	No
PTGES2	0.0822	0.0663	-0.0478	0.2123	2.15e-01	0	No
SIGLEC10	-0.0266	0.0214	-0.0686	0.0154	2.15e-01	0	No
APOBEC3G	-0.049	0.0396	-0.1267	0.0287	2.16e-01	0	No
CCL22	0.0288	0.0233	-0.0168	0.0745	2.16e-01	0	No
CHKB	0.0735	0.0594	-0.043	0.19	2.16e-01	2.77	No
CYR61	-0.073	0.059	-0.1887	0.0427	2.16e-01	0	No
OLFM4	-0.0306	0.0247	-0.0791	0.0179	2.16e-01	0	No
SELP	-0.0177	0.0143	-0.0457	0.0104	2.16e-01	0	No
SNX8	0.0432	0.0349	-0.0253	0.1116	2.16e-01	0	No
CBR3	0.017	0.0138	-0.01	0.0441	2.17e-01	0	No
CD200	-0.0424	0.0343	-0.1096	0.0248	2.17e-01	19.5	No
LECT2	0.0157	0.0127	-0.0092	0.0407	2.17e-01	0	No
MMP1	-0.0198	0.0161	-0.0513	0.0117	2.17e-01	0	No
PTX3	-0.0258	0.0209	-0.0668	0.0152	2.17e-01	0	No
WISP1	0.0189	0.0153	-0.0111	0.0489	2.17e-01	0	No
CEACAM1	-0.0675	0.0294	-0.1252	-0.0099	2.17e-02	0	No
ANP32B	0.0471	0.0382	-0.0278	0.122	2.18e-01	0	No
EHF	0.1511	0.1227	-0.0894	0.3916	2.18e-01	38.16	No
LGALS2	-0.0359	0.0291	-0.0929	0.0212	2.18e-01	0	No
LY6G6D	0.0641	0.052	-0.0378	0.1659	2.18e-01	0	No
PAPPA2	-0.0932	0.0757	-0.2415	0.0551	2.18e-01	14.84	No
PPT1	-0.0237	0.0192	-0.0613	0.014	2.18e-01	0.03	No
TDP1	-0.1083	0.088	-0.2807	0.0641	2.18e-01	28.4	No
COMMD9	0.1031	0.0838	-0.0611	0.2672	2.19e-01	0	No
LDHA	-0.0979	0.0796	-0.254	0.0581	2.19e-01	0.02	No
APOA1	-0.0501	0.0218	-0.0929	-0.0073	2.19e-02	0	No
TIMP2	0.1141	0.0498	0.0165	0.2116	2.19e-02	0	No
CCL14	-0.0149	0.0121	-0.0386	0.0089	2.20e-01	0.05	No
NELL1	0.0243	0.0106	0.0035	0.045	2.20e-02	0.74	No
NRSN1	0.0819	0.0358	0.0118	0.1519	2.20e-02	0	No
CYCS	-0.0532	0.0434	-0.1383	0.0319	2.21e-01	0	No
OAF	-0.0204	0.0167	-0.0532	0.0123	2.21e-01	0	No
C9	0.0392	0.0321	-0.0237	0.102	2.22e-01	0	No
PARK2	-0.0482	0.0394	-0.1255	0.0291	2.22e-01	0	No
NXPH2	-0.0533	0.0233	-0.0991	-0.0076	2.22e-02	0	No
BHMT2	-0.0342	0.0281	-0.0892	0.0208	2.23e-01	0	No
ALDH5A1	-0.0223	0.0184	-0.0584	0.0137	2.24e-01	0	No
APOE	-0.0208	0.0171	-0.0544	0.0127	2.24e-01	0	No
BLNK	-0.0793	0.0652	-0.207	0.0484	2.24e-01	0	No
SUSD3	-0.0779	0.064	-0.2034	0.0477	2.24e-01	0	No
IL2	-0.1356	0.0594	-0.2519	-0.0192	2.24e-02	29.4	No
CR1	0.0192	0.0158	-0.0118	0.0502	2.25e-01	0	No
CTRB1	0.0214	0.0176	-0.0131	0.0559	2.25e-01	0	No
NAA10	0.0863	0.0711	-0.0531	0.2257	2.25e-01	0	No
PRMT3	-0.044	0.0362	-0.115	0.0271	2.25e-01	0	No
SEMA5A	-0.0146	0.0121	-0.0382	0.009	2.25e-01	0	No
PNKP	-0.0793	0.0347	-0.1474	-0.0112	2.25e-02	0	No
CD109	-0.0126	0.0104	-0.0331	0.0078	2.26e-01	0	No
SCARA5	-0.0301	0.0248	-0.0788	0.0186	2.26e-01	0	No
DCK	0.0475	0.0393	-0.0296	0.1246	2.27e-01	0.05	No
ETFA	-0.0265	0.0219	-0.0695	0.0165	2.27e-01	0	No
GAS6	-0.0263	0.0218	-0.069	0.0164	2.27e-01	0	No
TMED10	-0.0291	0.0241	-0.0763	0.0182	2.27e-01	0	No
ADGRE2	-0.0271	0.0225	-0.0711	0.0169	2.28e-01	0	No
G3BP2	0.0643	0.0533	-0.0402	0.1689	2.28e-01	0	No
MASP1	0.0242	0.0201	-0.0152	0.0636	2.29e-01	0	No
RB1	-0.0596	0.0495	-0.1567	0.0375	2.29e-01	0	No
RMDN1	-0.0205	0.0171	-0.054	0.0129	2.29e-01	0	No
SAT1	-0.054	0.0449	-0.1419	0.0339	2.29e-01	0.01	No
COL3A1	0.0715	0.0314	0.0099	0.133	2.29e-02	0	No
NODAL	-0.0921	0.0768	-0.2426	0.0583	2.30e-01	0	No
RAB2B	-0.0882	0.0734	-0.232	0.0557	2.30e-01	0	No
THOC1	0.0637	0.0531	-0.0403	0.1677	2.30e-01	0	No
COL6A3	0.0526	0.0439	-0.0335	0.1387	2.31e-01	0	No
CSNK1D	-0.0955	0.0798	-0.2518	0.0608	2.31e-01	0	No
MFN1	0.0963	0.0805	-0.0614	0.254	2.31e-01	0	No
MYOM2	-0.0548	0.0458	-0.1447	0.035	2.31e-01	0	No
NAALAD2	0.0255	0.0213	-0.0162	0.0673	2.31e-01	0	No
SDC3	-0.0449	0.0375	-0.1184	0.0286	2.31e-01	0.07	No
SUMO2	0.0569	0.0475	-0.0361	0.15	2.31e-01	0	No
BGLAP	-0.0635	0.0532	-0.1677	0.0407	2.32e-01	63.93	No
HNF4A	-0.0231	0.0193	-0.061	0.0148	2.32e-01	0	No
IGFBP1	-0.075	0.0627	-0.198	0.048	2.32e-01	0	No
SF3B4	-0.0482	0.0403	-0.1273	0.0308	2.32e-01	0	No
ACHE	-0.0473	0.0397	-0.1251	0.0305	2.33e-01	0	No
DNAJC18	-0.1485	0.1245	-0.3925	0.0955	2.33e-01	0	No
HNRNPC	-0.0341	0.0286	-0.0901	0.022	2.33e-01	0	No
L1CAM	-0.0243	0.0204	-0.0643	0.0156	2.33e-01	0	No
TWSG1	0.037	0.031	-0.0238	0.0977	2.33e-01	0	No
DDT	-0.061	0.0269	-0.1137	-0.0083	2.33e-02	0.01	No
KCNF1	0.091	0.0401	0.0124	0.1697	2.33e-02	0	No
AQP4	-0.1088	0.0914	-0.2881	0.0704	2.34e-01	0	No
ENDOU	0.0325	0.0273	-0.021	0.0859	2.34e-01	0	No
INHBA	-0.0578	0.0486	-0.153	0.0374	2.34e-01	0	No
JPH1	0.0382	0.0321	-0.0247	0.1011	2.34e-01	0	No
KREMEN1	-0.0432	0.0363	-0.1144	0.028	2.34e-01	0	No
HSP90B1	-0.0141	0.0118	-0.0372	0.0091	2.35e-01	0	No
AIDA	0.1569	0.1323	-0.1024	0.4162	2.36e-01	0	No
CD83	-0.0419	0.0354	-0.1113	0.0275	2.37e-01	0	No
GPC6	-0.0199	0.0168	-0.0528	0.0131	2.37e-01	0.18	No
HMGB3	-0.0244	0.0207	-0.065	0.0161	2.37e-01	0.07	No
MCF2L	0.026	0.022	-0.0171	0.0691	2.37e-01	0	No
DDR2	0.0689	0.0584	-0.0455	0.1834	2.38e-01	0	No
DSCAM	0.0258	0.0219	-0.0171	0.0687	2.38e-01	0	No
FGF19	-0.0306	0.0259	-0.0814	0.0202	2.38e-01	0	No
FJX1	0.0235	0.0199	-0.0155	0.0624	2.38e-01	0	No
GGH	-0.0145	0.0123	-0.0386	0.0096	2.38e-01	0	No
TCEA1	0.082	0.0694	-0.0541	0.218	2.38e-01	0	No
PLXDC2	0.0456	0.0387	-0.0303	0.1216	2.39e-01	0	No
PLXNB2	-0.0292	0.0129	-0.0545	-0.0039	2.39e-02	0	No
SPINK1	0.0613	0.0272	0.0081	0.1146	2.39e-02	0.07	No
ALCAM	0.0339	0.0288	-0.0226	0.0903	2.40e-01	0	No
APOB	-0.0251	0.0214	-0.067	0.0168	2.40e-01	0	No
TMEM106A	0.038	0.0323	-0.0254	0.1015	2.40e-01	0.03	No
ABLIM3	-0.0583	0.0498	-0.1558	0.0392	2.41e-01	0	No
CCL23	-0.0181	0.0155	-0.0484	0.0122	2.41e-01	0	No
PRKCA	-0.0799	0.0682	-0.2137	0.0538	2.41e-01	0	No
AGGF1	-0.0375	0.032	-0.1003	0.0253	2.42e-01	0	No
PPID	0.0264	0.0225	-0.0178	0.0705	2.42e-01	0	No
PSMD9	0.0559	0.0478	-0.0377	0.1496	2.42e-01	0	No
TPSAB1	0.0132	0.0113	-0.0089	0.0354	2.42e-01	0	No
UGDH	-0.0299	0.0255	-0.08	0.0202	2.42e-01	0.08	No
FAM3B	0.0258	0.0114	0.0034	0.0482	2.42e-02	0.28	No
C3	0.0372	0.0319	-0.0252	0.0997	2.43e-01	0.11	No
RAN	-0.1087	0.0931	-0.2912	0.0738	2.43e-01	0	No
RS1	-0.0504	0.0432	-0.135	0.0342	2.43e-01	0	No
SYT8	-0.0641	0.0549	-0.1717	0.0435	2.43e-01	0	No
HTATIP2	0.0376	0.0323	-0.0257	0.1008	2.44e-01	0.04	No
MSRB2	0.0572	0.0491	-0.039	0.1534	2.44e-01	0.07	No
PECAM1	-0.0187	0.0161	-0.0502	0.0128	2.44e-01	0	No
TBPL1	-0.0474	0.0407	-0.1272	0.0323	2.44e-01	0	No
UNC5C	0.032	0.0274	-0.0218	0.0857	2.44e-01	0	No
GCSH	0.2024	0.09	0.0261	0.3787	2.44e-02	0	No
CCDC134	0.0445	0.0383	-0.0305	0.1196	2.45e-01	0	No
CNTFR	0.0471	0.0405	-0.0323	0.1265	2.45e-01	0	No
PAPLN	-0.059	0.0507	-0.1585	0.0404	2.45e-01	0	No
DEFB136	0.0546	0.0471	-0.0377	0.1468	2.46e-01	0	No
MZT1	0.1004	0.0866	-0.0694	0.2702	2.46e-01	0	No
PI3	0.0251	0.0216	-0.0173	0.0674	2.46e-01	0	No
FAM173A	-0.1702	0.1472	-0.4586	0.1182	2.47e-01	70.45	No
SUN3	0.0314	0.0272	-0.0218	0.0847	2.47e-01	0	No
CHST1	-0.0534	0.0462	-0.144	0.0372	2.48e-01	0.04	No
CTF1	0.0426	0.0369	-0.0297	0.1149	2.48e-01	0	No
FAM174A	-0.0319	0.0276	-0.086	0.0222	2.48e-01	0	No
IL5	0.0462	0.04	-0.0322	0.1246	2.48e-01	0	No
TOX3	0.1274	0.1102	-0.0887	0.3434	2.48e-01	0	No
CNPY4	-0.0594	0.0515	-0.1604	0.0416	2.49e-01	0.02	No
WBP1L	0.1361	0.1181	-0.0954	0.3677	2.49e-01	0	No
CCDC167	-0.152	0.0677	-0.2848	-0.0192	2.49e-02	0	No
F13B	-0.0309	0.0269	-0.0836	0.0218	2.50e-01	0	No
FSTL3	-0.044	0.0382	-0.1189	0.031	2.50e-01	0	No
NDST1	0.0283	0.0246	-0.0199	0.0765	2.50e-01	0.03	No
KPNA4	-0.1484	0.0662	-0.2781	-0.0186	2.50e-02	0	No
IAPP	-0.0301	0.0263	-0.0816	0.0213	2.51e-01	0	No
MSTN	-0.0382	0.0333	-0.1034	0.027	2.51e-01	0	No
SERPINA11	-0.0219	0.0191	-0.0594	0.0155	2.51e-01	0	No
AZU1	-0.0645	0.0564	-0.1751	0.046	2.53e-01	0	No
CDYL2	0.0535	0.0468	-0.0382	0.1452	2.53e-01	0	No
HEPHL1	-0.0756	0.0662	-0.2053	0.0541	2.53e-01	0	No
MDM1	0.0343	0.03	-0.0245	0.0932	2.53e-01	0	No
MLL2	-0.0468	0.041	-0.1271	0.0335	2.53e-01	0	No
BCL2A1	-0.0744	0.0333	-0.1397	-0.0092	2.54e-02	0.13	No
ISLR2	-0.0505	0.012	-0.074	-0.027	2.54e-05	0	No
PTPN1	0.0366	0.0321	-0.0264	0.0995	2.55e-01	0	No
LAMP3	-0.0679	0.0304	-0.1275	-0.0083	2.55e-02	0	No
SPAG11B	0.0784	0.0351	0.0096	0.1472	2.55e-02	0	No
CHST14	-0.0942	0.083	-0.2568	0.0684	2.56e-01	0	No
IL11RA	-0.0326	0.0287	-0.0888	0.0237	2.56e-01	0	No
KLK15	-0.0259	0.0228	-0.0707	0.0188	2.56e-01	0	No
NEURL1	-0.0372	0.0327	-0.1013	0.027	2.56e-01	0	No
PIN1	0.1045	0.092	-0.0758	0.2848	2.56e-01	0	No
SELM	-0.0692	0.0609	-0.1885	0.0501	2.56e-01	0	No
ACADM	-0.0285	0.0251	-0.0777	0.0207	2.57e-01	0	No
CASP8	-0.0469	0.0414	-0.128	0.0342	2.57e-01	0.05	No
SMC3	-0.0292	0.0258	-0.0798	0.0213	2.57e-01	0.03	No
ST3GAL2	0.0823	0.0726	-0.0599	0.2246	2.57e-01	0	No
SUFU	-0.0557	0.0491	-0.1519	0.0405	2.57e-01	0	No
RTN4R	-0.0225	0.0199	-0.0614	0.0165	2.58e-01	0	No
NIP7	-0.2873	0.1289	-0.5399	-0.0347	2.58e-02	0	No
ALDOA	-0.0459	0.0406	-0.1255	0.0338	2.59e-01	0	No
CDH5	-0.014	0.0124	-0.0383	0.0103	2.59e-01	0	No
DENR	0.1069	0.0947	-0.0786	0.2924	2.59e-01	0	No
DLK1	-0.0207	0.0184	-0.0568	0.0153	2.59e-01	0	No
FUT8	0.0098	0.0087	-0.0072	0.0269	2.59e-01	0	No
TGFB1	-0.0667	0.0299	-0.1254	-0.008	2.59e-02	0	No
FOXO3	-0.0895	0.0793	-0.245	0.066	2.60e-01	0	No
GIP	-0.0535	0.0475	-0.1466	0.0397	2.60e-01	0	No
HERC4	-0.0568	0.0504	-0.1556	0.042	2.60e-01	53.24	No
ROR2	0.0552	0.0489	-0.0407	0.1511	2.60e-01	0	No
TIMM8A	-0.2294	0.103	-0.4313	-0.0275	2.60e-02	0	No
EDA	-0.0363	0.0323	-0.0996	0.0269	2.61e-01	0	No
NAT1	-0.0333	0.0296	-0.0913	0.0248	2.61e-01	0	No
TFRC	-0.0253	0.0225	-0.0694	0.0188	2.61e-01	0	No
JAKMIP3	-0.0145	0.013	-0.04	0.0109	2.62e-01	0.16	No
LRP12	-0.0759	0.0676	-0.2085	0.0566	2.62e-01	0	No
MATK	-0.0505	0.045	-0.1387	0.0377	2.62e-01	0	No
METAP1	-0.1218	0.1085	-0.3345	0.0909	2.62e-01	0	No
NPS	-0.0421	0.0376	-0.1158	0.0316	2.62e-01	28.09	No
TP53I11	-0.0262	0.0233	-0.0719	0.0195	2.62e-01	0	No
ZFYVE27	-0.057	0.0508	-0.1565	0.0426	2.62e-01	0	No
DIRAS3	0.0943	0.0842	-0.0707	0.2593	2.63e-01	0	No
GZMB	-0.0633	0.0566	-0.1742	0.0475	2.63e-01	88.54	No
IMPDH1	-0.0263	0.0235	-0.0724	0.0198	2.63e-01	0.22	No
SORD	-0.0516	0.0462	-0.1421	0.0388	2.63e-01	0	No
ACAD8	-0.1962	0.0883	-0.3693	-0.0231	2.63e-02	0	No
REG3G	0.0486	0.0162	0.0169	0.0803	2.63e-03	0.35	No
GPC5	-0.0107	0.0095	-0.0294	0.008	2.64e-01	0	No
PDCD1	-0.0328	0.0293	-0.0903	0.0248	2.64e-01	0	No
AFP	0.0213	0.0191	-0.0162	0.0589	2.65e-01	0	No
CBX7	-0.0282	0.0253	-0.0778	0.0214	2.65e-01	0	No
IFNA7	-0.0781	0.0701	-0.2156	0.0593	2.65e-01	0.01	No
VARS	-0.0141	0.0127	-0.0389	0.0107	2.65e-01	0	No
DOCK9	0.0517	0.0465	-0.0395	0.1428	2.67e-01	0	No
HSP90AB1	0.071	0.064	-0.0543	0.1964	2.67e-01	0	No
SH3GLB2	0.0287	0.0258	-0.0219	0.0793	2.67e-01	0	No
LRPAP1	0.0282	0.0094	0.0098	0.0465	2.67e-03	0	No
ENTPD3	0.0338	0.0305	-0.026	0.0937	2.68e-01	20.14	No
CSAG1	-0.0191	0.0173	-0.0529	0.0147	2.69e-01	0	No
G3BP1	0.0578	0.0522	-0.0446	0.1602	2.69e-01	0	No
POMGNT1	0.0685	0.062	-0.053	0.1901	2.69e-01	0	No
SPRN	-0.0362	0.0328	-0.1005	0.028	2.69e-01	0	No
CHGA	0.0306	0.0277	-0.0237	0.085	2.70e-01	0	No
LRRC15	0.031	0.0281	-0.0241	0.0862	2.70e-01	0	No
PUF60	-0.0618	0.056	-0.1715	0.048	2.70e-01	36.6	No
RGS10	-0.0603	0.0546	-0.1674	0.0468	2.70e-01	0	No
DPP4	-0.0723	0.0656	-0.2008	0.0563	2.71e-01	48.22	No
IL17A	-0.0767	0.0696	-0.2131	0.0598	2.71e-01	0	No
IL1R1	-0.0202	0.0184	-0.0563	0.0158	2.71e-01	0	No
KEL	-0.0236	0.0214	-0.0655	0.0184	2.71e-01	0	No
PSME3	0.0436	0.0396	-0.034	0.1212	2.71e-01	0	No
RCN1	0.0653	0.0594	-0.051	0.1816	2.71e-01	0	No
AIF1L	-0.0271	0.0247	-0.0756	0.0213	2.72e-01	39.28	No
PLD5	-0.0979	0.0891	-0.2725	0.0767	2.72e-01	0	No
RCL	0.0829	0.0755	-0.065	0.2308	2.72e-01	0.06	No
SIGLEC9	0.0113	0.0103	-0.0089	0.0315	2.72e-01	0	No
DERL1	0.1152	0.1051	-0.0907	0.3212	2.73e-01	0	No
GLYAT	-0.1384	0.1263	-0.3859	0.1091	2.73e-01	71.83	No
SERPINE1	-0.0323	0.0295	-0.0901	0.0255	2.73e-01	0	No
CCM2	-0.0318	0.0291	-0.0887	0.0252	2.74e-01	0	No
CLIC4	0.0756	0.0691	-0.0599	0.2111	2.74e-01	0	No
GLRX2	0.0202	0.0185	-0.016	0.0564	2.74e-01	0.51	No
PRKCSH	-0.0266	0.0243	-0.0742	0.0211	2.74e-01	0	No
WISP3	-0.0339	0.031	-0.0946	0.0268	2.74e-01	0.01	No
ZPLD1	-0.076	0.0696	-0.2124	0.0603	2.74e-01	0	No
AGRP	-0.0542	0.0246	-0.1023	-0.006	2.74e-02	0	No
C9orf89	-0.0213	0.0195	-0.0595	0.0169	2.75e-01	0.02	No
NQO1	-0.0169	0.0155	-0.0473	0.0135	2.75e-01	0.2	No
PSMD4	0.0502	0.046	-0.0399	0.1404	2.75e-01	0	No
PTPRR	0.0624	0.0572	-0.0497	0.1744	2.75e-01	43.95	No
SMTN	0.0699	0.064	-0.0556	0.1953	2.75e-01	0	No
CCL8	-0.0171	0.0157	-0.0479	0.0137	2.76e-01	0.08	No
FCGR2A	0.0291	0.0267	-0.0233	0.0814	2.76e-01	70.95	No
RNASE6	-0.0114	0.0105	-0.0319	0.0091	2.76e-01	0	No
EMC1	-0.0654	0.0297	-0.1237	-0.0072	2.76e-02	0	No
B3GALT6	-0.0491	0.0452	-0.1377	0.0395	2.77e-01	0	No
CXCL5	0.0215	0.0198	-0.0173	0.0603	2.77e-01	0	No
FLT3	0.0297	0.0273	-0.0239	0.0833	2.77e-01	0	No
SYT9	0.1101	0.1013	-0.0884	0.3086	2.77e-01	0	No
ANGPTL1	0.0183	0.0168	-0.0147	0.0512	2.78e-01	0	No
FIG4	-0.1193	0.1099	-0.3348	0.0962	2.78e-01	0	No
LCN2	0.0328	0.0302	-0.0264	0.0919	2.78e-01	0	No
PEF1	-0.0155	0.0143	-0.0436	0.0125	2.78e-01	0	No
SNRPA	-0.0249	0.0229	-0.0697	0.02	2.78e-01	0	No
CANX	-0.2569	0.2374	-0.7221	0.2084	2.79e-01	68.6	No
DAG1	0.0403	0.0372	-0.0327	0.1132	2.79e-01	0.02	No
EVL	-0.0197	0.0182	-0.0554	0.016	2.79e-01	0.12	No
RELL1	-0.0605	0.0559	-0.1701	0.049	2.79e-01	0	No
SERPINA6	-0.0501	0.0463	-0.1408	0.0406	2.79e-01	0	No
SPINK6	0.0196	0.0181	-0.0159	0.0551	2.79e-01	0	No
REG1B	-0.0314	0.0143	-0.0594	-0.0034	2.79e-02	0	No
EFHA2	0.0814	0.0753	-0.0663	0.2291	2.80e-01	0	No
FGFR3	-0.0593	0.0549	-0.1668	0.0483	2.80e-01	0	No
MANF	0.0732	0.0678	-0.0597	0.2061	2.80e-01	0	No
USP21	-0.023	0.0213	-0.0648	0.0188	2.80e-01	0	No
ADAM11	-0.0294	0.0273	-0.0828	0.0241	2.82e-01	0	No
ARL8B	-0.0687	0.0638	-0.1938	0.0564	2.82e-01	0	No
CFD	0.0326	0.0303	-0.0267	0.092	2.82e-01	0	No
RPLP2	-0.0614	0.0571	-0.1732	0.0504	2.82e-01	0	No
CLEC2L	-0.0585	0.0545	-0.1653	0.0483	2.83e-01	0	No
PGD	-0.0392	0.0365	-0.1107	0.0323	2.83e-01	0	No
TLR4	-0.025	0.0233	-0.0707	0.0207	2.83e-01	0	No
RAB14	-0.057	0.026	-0.1079	-0.0061	2.83e-02	0	No
AARS	-0.0452	0.0421	-0.1277	0.0374	2.84e-01	0.01	No
IL25	-0.0179	0.0167	-0.0507	0.0148	2.84e-01	0	No
LEG1	-0.0166	0.0155	-0.0469	0.0137	2.84e-01	0	No
PLA2R1	0.0215	0.0201	-0.0179	0.0609	2.84e-01	0	No
VWF	0.0307	0.0287	-0.0255	0.087	2.84e-01	0.11	No
WNT7A	0.0445	0.0415	-0.0369	0.126	2.84e-01	0	No
PCDH9	0.0647	0.0217	0.0222	0.1072	2.85e-03	0	No
MMP17	0.0353	0.0331	-0.0295	0.1002	2.86e-01	7.04	No
SLITRK1	-0.0572	0.0536	-0.1623	0.0479	2.86e-01	0	No
TWF1	0.0574	0.0539	-0.0481	0.163	2.86e-01	0	No
GXYLT1	0.0187	0.0175	-0.0157	0.053	2.87e-01	0	No
BCAN	-0.0566	0.0259	-0.1072	-0.0059	2.87e-02	0	No
AMY2B	-0.0233	0.0219	-0.0661	0.0196	2.88e-01	0	No
CPOX	-0.0332	0.0313	-0.0946	0.0281	2.88e-01	0	No
FGA	-0.0464	0.0437	-0.1321	0.0393	2.88e-01	0	No
KIF1C	-0.1252	0.1178	-0.3561	0.1057	2.88e-01	0	No
IDI2	-0.0794	0.0266	-0.1316	-0.0272	2.88e-03	0	No
NAB1	0.0513	0.0483	-0.0435	0.146	2.89e-01	0	No
PCDHB2	-0.037	0.0349	-0.1054	0.0314	2.89e-01	0	No
PXDNL	0.085	0.0389	0.0088	0.1613	2.89e-02	0	No
WIF1	-0.0271	0.0257	-0.0774	0.0232	2.90e-01	0	No
HAVCR1	0.0376	0.0172	0.0038	0.0713	2.90e-02	0	No
MIA	-0.0222	0.0102	-0.0422	-0.0023	2.90e-02	0	No
UXS1	0.0252	0.0239	-0.0216	0.0721	2.91e-01	0	No
THSD1	-0.0326	0.0149	-0.0619	-0.0033	2.91e-02	0	No
CLSTN2	-0.026	0.0246	-0.0743	0.0223	2.92e-01	0	No
PDIA4	-0.0513	0.0487	-0.1469	0.0442	2.92e-01	14.99	No
SMAD3	-0.0448	0.0424	-0.128	0.0384	2.92e-01	0.03	No
TEC	0.0581	0.0551	-0.0499	0.1661	2.92e-01	0	No
BMP7	-0.0794	0.0364	-0.1508	-0.0081	2.92e-02	0	No
CNP	-0.0428	0.0407	-0.1226	0.0369	2.93e-01	0	No
FLII	0.0473	0.0449	-0.0408	0.1353	2.93e-01	0	No
GDF15	0.0185	0.0176	-0.016	0.0531	2.93e-01	0	No
ITIH4	-0.0477	0.0453	-0.1365	0.0411	2.93e-01	0	No
QSOX1	0.0244	0.0233	-0.0211	0.07	2.93e-01	0	No
STX3	-0.0464	0.0441	-0.1327	0.04	2.93e-01	0	No
CNOT1	-0.0432	0.0412	-0.124	0.0375	2.94e-01	0.02	No
MICB	-0.0113	0.0108	-0.0323	0.0098	2.94e-01	0	No
CLTA	-0.2217	0.1018	-0.4213	-0.0222	2.94e-02	0	No
IVD	-0.0418	0.0399	-0.12	0.0364	2.95e-01	0	No
LPO	-0.0153	0.0146	-0.0439	0.0133	2.95e-01	0	No
PDCD6	0.0174	0.0166	-0.0151	0.0499	2.95e-01	0	No
TBX3	0.062	0.0592	-0.0541	0.1781	2.95e-01	0	No
TFR2	0.0621	0.0593	-0.0542	0.1783	2.95e-01	0	No
HDHD3	0.037	0.0354	-0.0324	0.1065	2.96e-01	0	No
CTRC	0.0226	0.0217	-0.0199	0.0651	2.97e-01	0	No
VIMP	-0.0431	0.0413	-0.1241	0.0379	2.97e-01	50.43	No
C10orf54	0.0314	0.0302	-0.0277	0.0905	2.98e-01	0	No
CTSL	-0.0183	0.0175	-0.0526	0.0161	2.98e-01	0	No
GLO1	-0.0625	0.06	-0.1802	0.0551	2.98e-01	0	No
IGF2R	0.014	0.0134	-0.0123	0.0403	2.98e-01	0	No
PTPN6	0.0888	0.0853	-0.0785	0.256	2.98e-01	0	No
ADAM19	-0.0533	0.0514	-0.1541	0.0474	2.99e-01	0	No
CD81	0.0748	0.072	-0.0663	0.2159	2.99e-01	0	No
IL1B	-0.0282	0.0272	-0.0814	0.025	2.99e-01	0	No
PDRG1	0.0376	0.0362	-0.0334	0.1087	2.99e-01	11.26	No
RALB	0.0434	0.0418	-0.0385	0.1252	2.99e-01	0	No
TYRO3	-0.02	0.0192	-0.0577	0.0177	2.99e-01	0	No
CBL	-0.025	0.0242	-0.0724	0.0223	3.00e-01	0.01	No
CTSH	0.0108	0.0104	-0.0096	0.0312	3.00e-01	0	No
NPTXR	0.0155	0.0149	-0.0138	0.0448	3.00e-01	0	No
TMEM132D	0.0341	0.0329	-0.0304	0.0986	3.00e-01	0	No
TREML1	0.0378	0.0365	-0.0337	0.1092	3.00e-01	0	No
ZNRF4	0.04	0.0385	-0.0356	0.1155	3.00e-01	0	No
TFF1	0.0421	0.0142	0.0143	0.07	3.00e-03	0	No
APOA4	-0.1007	0.0974	-0.2916	0.0903	3.01e-01	0	No
APOA5	-0.0241	0.0233	-0.0698	0.0216	3.02e-01	0	No
LOXL3	-0.0179	0.0174	-0.0519	0.0161	3.02e-01	0	No
LPCAT2	0.0438	0.0425	-0.0394	0.127	3.02e-01	0	No
RAB31	0.0322	0.0312	-0.0289	0.0933	3.02e-01	0	No
RNASE10	0.0209	0.0203	-0.0188	0.0606	3.02e-01	0	No
RSPO3	-0.0562	0.0259	-0.107	-0.0054	3.02e-02	0	No
ADH6	0.0545	0.0529	-0.0492	0.1581	3.03e-01	0	No
HEG1	-0.0348	0.0337	-0.1009	0.0313	3.03e-01	0	No
MAPK14	0.0554	0.0538	-0.0501	0.161	3.03e-01	35.78	No
PDE3A	0.0455	0.0442	-0.0411	0.1322	3.03e-01	0	No
CCL25	-0.0279	0.0129	-0.0532	-0.0027	3.03e-02	0	No
ADGRF1	0.0227	0.022	-0.0205	0.0659	3.04e-01	0	No
CDC42	-0.0511	0.0497	-0.1485	0.0463	3.04e-01	0	No
DPY30	-0.0425	0.0413	-0.1234	0.0385	3.04e-01	0	No
CCL16	-0.024	0.0111	-0.0456	-0.0023	3.04e-02	0	No
OSBPL11	-0.1061	0.049	-0.2021	-0.01	3.04e-02	0	No
SNX5	-0.0726	0.0335	-0.1382	-0.0069	3.04e-02	0	No
CAT	0.0274	0.0268	-0.025	0.0799	3.05e-01	0	No
VTN	0.016	0.0156	-0.0146	0.0466	3.05e-01	0	No
DHX8	-0.0325	0.011	-0.0539	-0.011	3.05e-03	0	No
ATXN3	0.032	0.0313	-0.0292	0.0933	3.06e-01	0	No
CA8	-0.0285	0.0279	-0.0832	0.0261	3.06e-01	0	No
CD226	-0.0268	0.0262	-0.0781	0.0245	3.06e-01	0	No
DPP10	0.0308	0.0301	-0.0282	0.0898	3.06e-01	0	No
FCRL2	-0.0203	0.0198	-0.059	0.0185	3.06e-01	0.04	No
EDN1	0.0499	0.0489	-0.0459	0.1457	3.07e-01	0	No
OCIAD1	-0.0292	0.0285	-0.0851	0.0268	3.07e-01	0	No
PPP2R3A	0.0297	0.0291	-0.0273	0.0867	3.07e-01	0	No
TIGIT	-0.0366	0.0359	-0.1069	0.0337	3.07e-01	0	No
KCNAB2	-0.0479	0.047	-0.14	0.0442	3.08e-01	0	No
MSRB3	-0.0929	0.091	-0.2713	0.0856	3.08e-01	0	No
PRSS27	-0.0216	0.0212	-0.0631	0.0199	3.08e-01	0	No
STC2	0.0388	0.0381	-0.0358	0.1135	3.08e-01	0	No
BCAR3	-0.0226	0.0222	-0.0662	0.0209	3.09e-01	0.04	No
IL17RD	-0.0227	0.0223	-0.0665	0.021	3.09e-01	0	No
LRRC25	0.0183	0.018	-0.017	0.0537	3.09e-01	0	No
FAM150B	0.0682	0.0672	-0.0634	0.1998	3.10e-01	0	No
GHRL	0.0341	0.0336	-0.0318	0.1001	3.10e-01	0.01	No
SEZ6L2	0.0403	0.0397	-0.0374	0.118	3.10e-01	0	No
VEGFB	0.0506	0.0499	-0.0471	0.1483	3.10e-01	0	No
BID	-0.0513	0.0506	-0.1504	0.0479	3.11e-01	0	No
GRP	-0.0219	0.0216	-0.0642	0.0204	3.11e-01	0.3	No
IL36A	0.0248	0.0244	-0.0232	0.0727	3.11e-01	0	No
CHST15	-0.0486	0.0226	-0.0928	-0.0044	3.11e-02	0	No
BLMH	-0.0294	0.0291	-0.0863	0.0276	3.12e-01	0	No
CRYBB1	-0.0323	0.032	-0.095	0.0304	3.12e-01	0	No
DPT	-0.0216	0.0214	-0.0636	0.0204	3.13e-01	0	No
ESR1	-0.088	0.0872	-0.2588	0.0829	3.13e-01	0.02	No
IGSF11	0.0591	0.0586	-0.0557	0.174	3.13e-01	0	No
KCNA10	-0.0389	0.0386	-0.1145	0.0367	3.13e-01	0	No
NOG	-0.023	0.0228	-0.0678	0.0217	3.13e-01	0	No
PLTP	-0.0275	0.0128	-0.0525	-0.0025	3.13e-02	0	No
ARSK	-0.0247	0.0245	-0.0728	0.0234	3.14e-01	0	No
BAGE3	-0.037	0.0368	-0.1091	0.0351	3.14e-01	0	No
DHX9	-0.0405	0.0402	-0.1192	0.0383	3.14e-01	0	No
NFATC1	-0.0442	0.044	-0.1305	0.042	3.14e-01	0	No
FIBP	0.0557	0.0555	-0.053	0.1645	3.15e-01	0	No
EFNB2	-0.042	0.0419	-0.1241	0.0401	3.16e-01	0	No
IGSF8	-0.0299	0.0298	-0.0884	0.0286	3.16e-01	0	No
TSR3	-0.0329	0.0328	-0.0971	0.0314	3.16e-01	0.09	No
OPHN1	0.1249	0.0581	0.011	0.2389	3.16e-02	0	No
HIST3H2A	0.069	0.069	-0.0662	0.2043	3.17e-01	0	No
HNRNPAB	-0.0241	0.0241	-0.0714	0.0232	3.18e-01	0	No
SHH	0.0512	0.0512	-0.0492	0.1515	3.18e-01	0	No
SLAMF1	-0.0382	0.0382	-0.113	0.0367	3.18e-01	0	No
SRP14	0.0601	0.0601	-0.0578	0.178	3.18e-01	0	No
CD68	-0.0423	0.0424	-0.1255	0.0409	3.19e-01	0	No
EEF1D	-0.0577	0.0578	-0.1711	0.0557	3.19e-01	0	No
GALNT3	0.0233	0.0234	-0.0225	0.069	3.19e-01	0	No
DNAJB9	-0.0194	0.0196	-0.0578	0.0189	3.20e-01	0	No
FASLG	-0.0167	0.0168	-0.0496	0.0162	3.20e-01	2.71	No
MILR1	0.0219	0.022	-0.0212	0.0649	3.20e-01	0	No
PURB	0.0796	0.08	-0.0772	0.2363	3.20e-01	0	No
ADK	0.0556	0.056	-0.0542	0.1654	3.21e-01	0	No
DVL2	0.0367	0.037	-0.0358	0.1091	3.21e-01	0	No
FUT9	-0.0194	0.0195	-0.0576	0.0189	3.21e-01	0	No
PDK1	0.0158	0.0159	-0.0154	0.047	3.21e-01	0	No
PRG2	-0.026	0.0262	-0.0773	0.0253	3.21e-01	0	No
RPS6KA3	-0.1039	0.1046	-0.3089	0.1012	3.21e-01	0	No
NEO1	-0.0544	0.0254	-0.1042	-0.0046	3.21e-02	0.22	No
CD3E	0.0171	0.0173	-0.0168	0.0511	3.22e-01	0	No
FABP3	-0.0469	0.0473	-0.1397	0.0459	3.22e-01	0	No
IMPA2	-0.1961	0.198	-0.5842	0.1919	3.22e-01	80.96	No
LZIC	-0.088	0.0887	-0.2619	0.086	3.22e-01	0	No
MPP6	0.0253	0.0255	-0.0248	0.0754	3.22e-01	0	No
NR1H4	-0.0389	0.0393	-0.1159	0.0381	3.22e-01	0	No
RPS6KA6	-0.0325	0.0328	-0.0968	0.0318	3.22e-01	0.04	No
NHP2L1	-0.0226	0.0229	-0.0674	0.0222	3.23e-01	0	No
CPNE1	0.029	0.0136	0.0024	0.0556	3.23e-02	0	No
AKR1C1	-0.03	0.0304	-0.0897	0.0296	3.24e-01	0.03	No
ANGPT2	-0.0297	0.0301	-0.0888	0.0293	3.24e-01	0	No
CD244	-0.0271	0.0274	-0.0809	0.0267	3.24e-01	0	No
KIR3DL1	0.0203	0.0206	-0.0201	0.0608	3.24e-01	0	No
LGALS8	-0.0258	0.0262	-0.0771	0.0255	3.24e-01	0.06	No
WFIKKN2	0.0321	0.015	0.0027	0.0616	3.24e-02	0	No
PDCL2	-0.0408	0.0415	-0.1222	0.0405	3.25e-01	0.05	No
PHEX	-0.0857	0.087	-0.2562	0.0848	3.25e-01	0	No
PLCG2	0.0353	0.0358	-0.035	0.1055	3.25e-01	0	No
RHOG	-0.0753	0.0765	-0.2253	0.0747	3.25e-01	0	No
CNDP1	-0.0136	0.0138	-0.0407	0.0135	3.26e-01	0	No
FOXC2	0.0419	0.0427	-0.0417	0.1255	3.26e-01	0	No
HECW1	-0.045	0.0458	-0.1347	0.0447	3.26e-01	0	No
ANGPTL3	-0.0461	0.0216	-0.0884	-0.0038	3.26e-02	0	No
ACP1	-0.0126	0.0128	-0.0378	0.0126	3.27e-01	0.96	No
AMN	-0.0241	0.0246	-0.0724	0.0242	3.27e-01	0	No
HDAC2	0.0404	0.0412	-0.0404	0.1212	3.27e-01	0	No
CALN1	-0.048	0.0491	-0.1441	0.0481	3.28e-01	0.09	No
ITIH1	0.0125	0.0128	-0.0125	0.0375	3.28e-01	0	No
PGRMC2	-0.0734	0.075	-0.2205	0.0737	3.28e-01	0	No
ADIPOQ	0.0542	0.0254	0.0044	0.104	3.28e-02	0	No
SST	0.1176	0.0551	0.0096	0.2255	3.28e-02	0.04	No
ACADSB	-0.0359	0.0368	-0.108	0.0362	3.29e-01	0	No
FCRL6	0.012	0.0123	-0.0121	0.036	3.29e-01	0	No
NT5C3A	0.0571	0.0585	-0.0576	0.1718	3.29e-01	0	No
PODXL	-0.0228	0.0233	-0.0685	0.023	3.29e-01	0	No
CPN2	-0.0239	0.0112	-0.0459	-0.0019	3.29e-02	0	No
CCL15	0.0093	0.0096	-0.0094	0.0281	3.30e-01	0	No
PECR	0.0243	0.0249	-0.0245	0.073	3.30e-01	0	No
PLA2G2C	0.0715	0.0733	-0.0722	0.2151	3.30e-01	0	No
S100A7	-0.0147	0.0151	-0.0444	0.0149	3.30e-01	0.08	No
TESC	-0.0329	0.0338	-0.0991	0.0333	3.30e-01	0	No
TNFRSF11A	-0.0217	0.0223	-0.0653	0.0219	3.30e-01	0	No
EIF4E2	-0.0296	0.0304	-0.0891	0.03	3.31e-01	0	No
FCRL4	-0.0136	0.014	-0.0411	0.0138	3.31e-01	0	No
PRR16	0.0529	0.0544	-0.0537	0.1595	3.31e-01	39.55	No
SYTL1	0.0382	0.0393	-0.0388	0.1153	3.31e-01	0.08	No
ZNF18	-0.0286	0.0294	-0.0861	0.029	3.31e-01	0	No
SULF2	-0.0239	0.0246	-0.0722	0.0244	3.32e-01	0	No
VAV3	-0.0344	0.0354	-0.1037	0.035	3.32e-01	0	No
DAPK2	-0.0156	0.0161	-0.0472	0.016	3.33e-01	0	No
GNLY	-0.0116	0.012	-0.0352	0.0119	3.33e-01	0	No
SIGLEC14	-0.0159	0.0164	-0.0481	0.0163	3.33e-01	0	No
TTC1	0.0673	0.0695	-0.0689	0.2035	3.33e-01	0	No
CNTN2	-0.0197	0.0204	-0.0598	0.0203	3.34e-01	76.78	No
PPME1	0.0976	0.101	-0.1004	0.2956	3.34e-01	0	No
RNF148	-0.044	0.0456	-0.1334	0.0453	3.34e-01	0	No
CRABP1	0.0273	0.0284	-0.0283	0.0829	3.35e-01	16.22	No
NMT1	0.0381	0.0395	-0.0393	0.1155	3.35e-01	0	No
DECR2	0.0152	0.0158	-0.0157	0.0461	3.36e-01	0	No
EFCAB14	0.0441	0.0459	-0.0458	0.1341	3.36e-01	0	No
EMC8	-0.0554	0.0576	-0.1683	0.0575	3.36e-01	0	No
FCGR3B	0.0438	0.0149	0.0145	0.0731	3.36e-03	0	No
TDGF1	0.0082	0.0085	-0.0085	0.0249	3.37e-01	0	No
VAMP2	-0.086	0.0896	-0.2615	0.0895	3.37e-01	0	No
GALNT10	0.0245	0.0256	-0.0257	0.0746	3.38e-01	0	No
KRT19	-0.0398	0.0416	-0.1213	0.0417	3.38e-01	10.66	No
TGFBI	0.0135	0.0141	-0.0141	0.0411	3.38e-01	0	No
TNFAIP8	0.1035	0.108	-0.1082	0.3152	3.38e-01	0	No
MRC2	-0.058	0.0273	-0.1116	-0.0044	3.38e-02	0	No
ANG	-0.0137	0.0144	-0.0419	0.0144	3.39e-01	0	No
BRD4	-0.1007	0.1056	-0.3076	0.1062	3.40e-01	0	No
BRF1	-0.0279	0.0293	-0.0854	0.0295	3.40e-01	0	No
IL15RA	-0.0196	0.0206	-0.0599	0.0207	3.40e-01	0	No
C19orf18	0.055	0.0578	-0.0582	0.1682	3.41e-01	0	No
C1QTNF9	-0.0185	0.0195	-0.0568	0.0197	3.42e-01	0	No
DDX39B	-0.0269	0.0283	-0.0823	0.0285	3.42e-01	0	No
RAB1A	-0.1112	0.1171	-0.3408	0.1184	3.42e-01	0	No
COL2A1	0.0447	0.0472	-0.0477	0.1372	3.43e-01	66.13	No
LYPD3	-0.0169	0.0179	-0.0519	0.0181	3.43e-01	0	No
SERPINA12	-0.013	0.0137	-0.0399	0.0139	3.43e-01	0	No
GFER	0.1195	0.1265	-0.1284	0.3674	3.45e-01	0	No
INS	0.0625	0.0663	-0.0674	0.1924	3.45e-01	0	No
PRTN3	-0.0127	0.0135	-0.0391	0.0137	3.45e-01	0	No
BLK	-0.1998	0.2121	-0.6156	0.216	3.46e-01	49.95	No
BPIFB1	0.0144	0.0153	-0.0156	0.0444	3.46e-01	0	No
EIF3G	-0.0213	0.0226	-0.0656	0.023	3.46e-01	0	No
MAP2K3	-0.0322	0.0341	-0.0991	0.0347	3.46e-01	0	No
PDK2	-0.0718	0.0761	-0.2209	0.0774	3.46e-01	0	No
IL17RB	0.039	0.0185	0.0028	0.0751	3.46e-02	0	No
LAG3	0.0534	0.0253	0.0039	0.103	3.46e-02	0	No
PPBP	0.0249	0.0264	-0.0269	0.0766	3.47e-01	0	No
RNF41	0.1113	0.1184	-0.1207	0.3432	3.47e-01	0	No
SCAMP5	-0.0954	0.1015	-0.2943	0.1035	3.47e-01	58.9	No
SNN	0.0523	0.0557	-0.0567	0.1614	3.47e-01	0	No
EGF	0.0246	0.0262	-0.0268	0.0759	3.48e-01	0	No
FGF16	0.0611	0.0651	-0.0666	0.1888	3.48e-01	0	No
HN1	-0.0254	0.0271	-0.0784	0.0276	3.48e-01	0	No
MAP3K3	-0.0205	0.0218	-0.0632	0.0223	3.48e-01	0	No
SMPDL3A	-0.0145	0.0154	-0.0447	0.0157	3.48e-01	0.22	No
C1QC	0.0319	0.0151	0.0023	0.0615	3.48e-02	0	No
NTNG1	-0.0157	0.0168	-0.0486	0.0172	3.49e-01	0	No
CEACAM20	-0.0709	0.0336	-0.1367	-0.005	3.49e-02	0	No
PLAU	-0.0192	0.0205	-0.0593	0.021	3.50e-01	10.68	No
CD79A	-0.0315	0.0337	-0.0976	0.0346	3.51e-01	0	No
CDKN2D	0.0426	0.0457	-0.0469	0.1321	3.51e-01	0	No
DNAJB11	0.0616	0.0292	0.0043	0.1189	3.51e-02	0	No
CELF2	-0.0462	0.0497	-0.1435	0.0511	3.52e-01	0	No
PIAS3	-0.0633	0.0681	-0.1967	0.07	3.52e-01	0.03	No
TMEM237	-0.0439	0.0471	-0.1361	0.0484	3.52e-01	0	No
FIGF	-0.0388	0.0419	-0.1209	0.0432	3.53e-01	0	No
NCMAP	0.0256	0.0276	-0.0284	0.0797	3.53e-01	0	No
SEMA6C	-0.0351	0.0378	-0.1092	0.039	3.53e-01	0	No
XRCC1	0.0717	0.0772	-0.0796	0.2231	3.53e-01	14.15	No
MCEE	0.0751	0.0357	0.0052	0.1451	3.53e-02	0	No
OXT	-0.0463	0.022	-0.0895	-0.0032	3.53e-02	0	No
APTX	-0.0549	0.0592	-0.1708	0.0611	3.54e-01	0	No
MATN3	0.0133	0.0144	-0.0148	0.0414	3.54e-01	0	No
SNX3	0.0957	0.1033	-0.1068	0.2983	3.54e-01	0	No
SOCS7	-0.0616	0.0664	-0.1918	0.0686	3.54e-01	0	No
LGR4	-0.0958	0.0455	-0.185	-0.0066	3.54e-02	0	No
ASPH	-0.0517	0.056	-0.1615	0.058	3.55e-01	0	No
CD7	-0.0177	0.0191	-0.0552	0.0198	3.55e-01	0	No
GLTPD2	-0.0255	0.0276	-0.0797	0.0286	3.55e-01	0	No
ADAMTS4	0.0369	0.04	-0.0414	0.1152	3.56e-01	0	No
FYN	-0.0232	0.0251	-0.0724	0.026	3.56e-01	0	No
GPC4	-0.0471	0.0511	-0.1472	0.053	3.56e-01	0	No
FGF23	-0.0445	0.0483	-0.1391	0.0502	3.57e-01	0	No
STAP1	-0.0443	0.0481	-0.1386	0.0499	3.57e-01	61.37	No
UBE2F	0.0368	0.04	-0.0415	0.1152	3.57e-01	0	No
ACBD7	-0.0324	0.0353	-0.1015	0.0367	3.58e-01	0.04	No
AFM	0.0337	0.0367	-0.0382	0.1056	3.58e-01	0	No
C17orf78	-0.1216	0.1324	-0.3811	0.1379	3.58e-01	43.41	No
DYNLT1	0.0186	0.0202	-0.021	0.0582	3.58e-01	0	No
GAGE2A	0.1827	0.1988	-0.207	0.5725	3.58e-01	0	No
HS3ST3A1	0.0347	0.0377	-0.0393	0.1087	3.58e-01	0	No
LRRC59	0.0603	0.0655	-0.0682	0.1888	3.58e-01	0	No
SUV420H2	0.0293	0.0319	-0.0332	0.0917	3.58e-01	0	No
CYB5R2	0.0289	0.0315	-0.0328	0.0905	3.59e-01	0	No
CCL20	0.0459	0.0502	-0.0525	0.1443	3.60e-01	0	No
PLEK	0.0574	0.0626	-0.0654	0.1801	3.60e-01	0	No
TNFSF14	-0.021	0.0229	-0.0658	0.0239	3.60e-01	0	No
B4GALT3	0.0517	0.0566	-0.0593	0.1627	3.61e-01	0	No
DLL1	-0.0208	0.0227	-0.0653	0.0238	3.61e-01	0	No
DNAJC19	0.0485	0.0531	-0.0556	0.1526	3.61e-01	0	No
UBE3A	0.0661	0.0724	-0.0758	0.2079	3.61e-01	0	No
CLEC10A	0.0166	0.0182	-0.019	0.0522	3.62e-01	0	No
FGF20	0.0473	0.0519	-0.0545	0.149	3.62e-01	0	No
PVRL2	-0.0397	0.0435	-0.125	0.0456	3.62e-01	0	No
RAB1B	0.0898	0.0985	-0.1033	0.2829	3.62e-01	0	No
SNAI2	-0.047	0.0516	-0.148	0.0541	3.62e-01	0	No
STX4	-0.0544	0.0597	-0.1715	0.0626	3.62e-01	0	No
TJP1	0.0474	0.0519	-0.0544	0.1491	3.62e-01	43.44	No
IL12RB1	0.0458	0.0219	0.003	0.0887	3.62e-02	0	No
SMOC2	0.0418	0.02	0.0027	0.0809	3.62e-02	0	No
MCCD1	-0.1251	0.1377	-0.3949	0.1447	3.63e-01	24.63	No
ADAM12	0.0354	0.039	-0.0411	0.1118	3.64e-01	0	No
CDK2AP1	-0.0769	0.0846	-0.2428	0.089	3.64e-01	0	No
DEFB113	-0.0327	0.0361	-0.1034	0.038	3.64e-01	0.06	No
IL7	-0.0363	0.0399	-0.1146	0.042	3.64e-01	0	No
LILRA3	0.0511	0.0176	0.0167	0.0856	3.64e-03	11.65	No
APOD	0.0233	0.0258	-0.0272	0.0738	3.65e-01	0	No
CD1D	-0.0925	0.1021	-0.2926	0.1075	3.65e-01	50.54	No
IL36G	-0.0451	0.0497	-0.1426	0.0524	3.65e-01	0	No
NISCH	-0.0273	0.0301	-0.0862	0.0317	3.65e-01	0	No
PITPNA	-0.0479	0.0529	-0.1515	0.0557	3.65e-01	0	No
S100A3	-0.0461	0.0509	-0.1459	0.0536	3.65e-01	0	No
SERPINF2	-0.0273	0.0301	-0.0863	0.0318	3.65e-01	0	No
SLIT3	-0.0279	0.0308	-0.0882	0.0325	3.65e-01	0	No
CLGN	-0.0121	0.0134	-0.0384	0.0142	3.66e-01	0	No
CRHBP	-0.0119	0.0132	-0.0377	0.0139	3.66e-01	0	No
GLT8D1	0.0267	0.0295	-0.0312	0.0845	3.66e-01	0	No
IL13RA1	-0.0419	0.0464	-0.1328	0.049	3.66e-01	0.01	No
KIAA1161	-0.0314	0.0347	-0.0993	0.0366	3.66e-01	0	No
LAT	-0.0538	0.0596	-0.1706	0.0629	3.66e-01	0.02	No
PUS1	0.0409	0.0452	-0.0477	0.1295	3.66e-01	0	No
TIRAP	-0.0201	0.0223	-0.0638	0.0235	3.66e-01	0	No
MGAT2	-0.0623	0.0298	-0.1208	-0.0039	3.66e-02	0	No
FAM177A1	-0.0392	0.0135	-0.0656	-0.0127	3.66e-03	0	No
CRLF2	-0.0771	0.0855	-0.2447	0.0905	3.67e-01	0.01	No
PDE4D	-0.0329	0.0365	-0.1044	0.0386	3.67e-01	0	No
QPCTL	-0.021	0.0232	-0.0665	0.0246	3.67e-01	0	No
SRSF6	-0.1298	0.144	-0.412	0.1523	3.67e-01	74.71	No
WNK3	0.0802	0.089	-0.0943	0.2547	3.67e-01	0	No
FGF8	0.0832	0.0398	0.0052	0.1612	3.67e-02	0	No
PTGFRN	-0.0376	0.0129	-0.063	-0.0122	3.67e-03	0	No
LRTM1	-0.061	0.0678	-0.1939	0.0719	3.68e-01	0	No
RNF24	-0.0637	0.0219	-0.1067	-0.0207	3.68e-03	0	No
ACE2	-0.0374	0.0416	-0.119	0.0442	3.69e-01	0	No
BTNL3	-0.0508	0.0566	-0.1616	0.0601	3.69e-01	0	No
CPA4	-0.0081	0.0091	-0.0259	0.0096	3.69e-01	0	No
GABARAPL1	-0.0359	0.0399	-0.1141	0.0424	3.69e-01	0	No
LILRB1	-0.009	0.0101	-0.0288	0.0107	3.69e-01	2.18	No
PRSS1	-0.0307	0.0341	-0.0976	0.0362	3.69e-01	26.67	No
SGTA	-0.055	0.0613	-0.1751	0.065	3.69e-01	0.02	No
ESM1	0.034	0.0379	-0.0404	0.1083	3.70e-01	33.69	No
PACAP	-0.0268	0.03	-0.0856	0.0319	3.70e-01	0	No
RTN4IP1	-0.0739	0.0824	-0.2354	0.0876	3.70e-01	0.01	No
SNX17	0.0449	0.0501	-0.0532	0.1431	3.70e-01	0	No
HMGN1	0.0344	0.0165	0.0021	0.0667	3.70e-02	0	No
GATM	0.0223	0.0249	-0.0265	0.0712	3.71e-01	0	No
NPPB	0.0288	0.0322	-0.0343	0.0919	3.71e-01	0	No
PES1	-0.0763	0.0854	-0.2436	0.091	3.71e-01	0	No
TAX1BP3	-0.0361	0.0403	-0.1151	0.0429	3.71e-01	0	No
TPI1	-0.0225	0.0251	-0.0717	0.0268	3.71e-01	0	No
ASPRV1	-0.0366	0.041	-0.1171	0.0438	3.72e-01	25.36	No
FIBCD1	-0.0404	0.0452	-0.129	0.0482	3.72e-01	0	No
SRP19	0.0552	0.0619	-0.0661	0.1765	3.72e-01	0	No
SUN5	0.0362	0.0405	-0.0432	0.1155	3.72e-01	0.06	No
RIPK2	0.1353	0.0467	0.0439	0.2268	3.72e-03	0	No
CA6	-0.0105	0.0118	-0.0337	0.0127	3.73e-01	0	No
CDC2	-0.0294	0.033	-0.0941	0.0353	3.73e-01	0	No
BLVRA	-0.0328	0.0369	-0.105	0.0394	3.74e-01	0	No
PDGFRA	0.014	0.0157	-0.0168	0.0448	3.74e-01	22.13	No
RAC2	-0.1045	0.1174	-0.3347	0.1257	3.74e-01	0	No
AKR1A1	-0.0123	0.0139	-0.0396	0.0149	3.75e-01	0	No
DHRS9	0.0245	0.0276	-0.0296	0.0785	3.75e-01	0	No
LCTL	-0.0518	0.0584	-0.1662	0.0627	3.75e-01	31.26	No
LYG1	-0.0568	0.0641	-0.1824	0.0687	3.75e-01	15.42	No
PDE5A	0.0226	0.0255	-0.0273	0.0725	3.75e-01	0	No
PRND	-0.0484	0.0232	-0.0939	-0.0028	3.75e-02	0	No
EREG	0.0263	0.0297	-0.032	0.0846	3.76e-01	0.12	No
HS3ST3B1	0.0199	0.0224	-0.0241	0.0638	3.76e-01	0	No
IL9	-0.0451	0.0509	-0.1449	0.0548	3.76e-01	0	No
CST6	0.0467	0.0225	0.0027	0.0908	3.76e-02	0	No
ADAM22	0.0279	0.0315	-0.0339	0.0896	3.77e-01	0	No
IL24	0.0446	0.0505	-0.0544	0.1437	3.77e-01	0	No
STX6	0.0431	0.0488	-0.0526	0.1388	3.77e-01	0	No
IDE	-0.0499	0.0566	-0.1608	0.061	3.78e-01	0	No
ITM2C	-0.0358	0.0406	-0.1154	0.0438	3.78e-01	0	No
JMJD6	0.0675	0.0767	-0.0827	0.2178	3.78e-01	0.06	No
PVR	-0.0304	0.0345	-0.098	0.0372	3.78e-01	34.92	No
EDA2R	-0.166	0.0799	-0.3226	-0.0093	3.78e-02	41.53	No
MAP2K6	0.0591	0.0672	-0.0725	0.1907	3.79e-01	0	No
TBCE	-0.0243	0.0276	-0.0785	0.0299	3.79e-01	0	No
CSRP3	-0.0375	0.0427	-0.1211	0.0462	3.80e-01	0	No
FGL2	-0.0345	0.0393	-0.1115	0.0424	3.80e-01	0	No
TNFRSF11B	0.0185	0.0211	-0.0228	0.0598	3.80e-01	0	No
SFRP1	-0.0997	0.0242	-0.1472	-0.0523	3.80e-05	0	No
DDAH1	0.0164	0.0187	-0.0203	0.053	3.81e-01	0.39	No
KRT20	-0.0426	0.0487	-0.138	0.0528	3.81e-01	0	No
RNF215	0.0391	0.0446	-0.0483	0.1266	3.81e-01	0	No
SPINK9	0.0455	0.0519	-0.0562	0.1473	3.81e-01	0	No
TYMP	-0.0453	0.0518	-0.1468	0.0562	3.81e-01	0	No
ATF6	0.0452	0.0218	0.0025	0.0879	3.81e-02	0	No
EPHB2	-0.0211	0.0241	-0.0684	0.0262	3.82e-01	0	No
PPP1R3B	-0.0617	0.0706	-0.2001	0.0767	3.82e-01	0	No
STAT3	-0.0223	0.0255	-0.0722	0.0276	3.82e-01	0	No
CD4	0.0218	0.025	-0.0271	0.0707	3.83e-01	0	No
LYN	0.0353	0.0405	-0.0441	0.1147	3.83e-01	0	No
CDH2	0.0281	0.0323	-0.0352	0.0914	3.84e-01	0	No
AMY2A	-0.0183	0.0211	-0.0596	0.023	3.85e-01	0	No
SEMA4C	0.0259	0.0298	-0.0325	0.0842	3.85e-01	0	No
SERPINA4	-0.0129	0.0149	-0.0422	0.0163	3.85e-01	0	No
SBDS	0.1024	0.0495	0.0054	0.1994	3.85e-02	0	No
CXCL8	0.0323	0.0373	-0.0408	0.1055	3.86e-01	0	No
C18orf32	-0.0578	0.0668	-0.1888	0.0732	3.87e-01	0	No
GABARAP	-0.0513	0.0593	-0.1675	0.0649	3.87e-01	0.07	No
MYO6	-0.039	0.045	-0.1272	0.0493	3.87e-01	0	No
CCNB1IP1	-0.0525	0.0608	-0.1716	0.0666	3.88e-01	0	No
H6PD	0.0103	0.012	-0.0132	0.0338	3.89e-01	0	No
RAB18	0.0483	0.0561	-0.0617	0.1583	3.89e-01	0	No
TPO	0.0359	0.0417	-0.0458	0.1176	3.89e-01	43.55	No
TPPP2	0.0713	0.0345	0.0036	0.139	3.89e-02	0	No
VAMP4	0.1045	0.0506	0.0053	0.2036	3.89e-02	0	No
EHBP1	-0.0217	0.0252	-0.0712	0.0278	3.90e-01	0	No
UCMA	-0.0153	0.0178	-0.0501	0.0195	3.90e-01	0	No
CTSB	-0.0451	0.0156	-0.0758	-0.0145	3.90e-03	0	No
ADGRG5	-0.0329	0.0383	-0.108	0.0422	3.91e-01	0	No
ARL3	-0.0245	0.0286	-0.0805	0.0315	3.91e-01	0.11	No
GALNT2	-0.0213	0.0249	-0.0702	0.0275	3.91e-01	0	No
HCK	-0.1141	0.1331	-0.3749	0.1468	3.91e-01	0	No
ABO	0.0065	0.0076	-0.0084	0.0213	3.92e-01	0	No
ITPKA	0.0523	0.0612	-0.0676	0.1722	3.92e-01	0	No
MRE11A	-0.0524	0.0612	-0.1724	0.0676	3.92e-01	0	No
MRPL52	-0.059	0.0689	-0.1942	0.0761	3.92e-01	0	No
PMM2	0.0325	0.038	-0.0421	0.107	3.93e-01	0.1	No
SMAD1	-0.0448	0.0525	-0.1477	0.058	3.93e-01	3.33	No
HSD17B14	-0.034	0.0165	-0.0664	-0.0017	3.93e-02	0.01	No
GSTT2B	0.0173	0.0203	-0.0225	0.0572	3.94e-01	0	No
RAB22A	0.0339	0.0398	-0.044	0.1118	3.94e-01	0	No
SERPINA1	0.0203	0.0238	-0.0263	0.0669	3.94e-01	0.09	No
THBS3	-0.0375	0.044	-0.1238	0.0488	3.94e-01	0	No
ANXA11	0.0435	0.0512	-0.0569	0.144	3.95e-01	0	No
GMPR	0.0142	0.0167	-0.0185	0.047	3.95e-01	0	No
KAAG1	-0.0147	0.0173	-0.0485	0.0192	3.95e-01	0	No
CLMP	-0.063	0.0306	-0.1229	-0.003	3.95e-02	0.07	No
ALDOC	-0.0775	0.0913	-0.2564	0.1013	3.96e-01	0	No
KLB	-0.0122	0.0144	-0.0404	0.016	3.96e-01	0	No
CLEC1B	0.0285	0.0337	-0.0375	0.0945	3.97e-01	0	No
CSF3R	-0.0192	0.0227	-0.0637	0.0253	3.97e-01	0	No
KLK4	0.0207	0.0245	-0.0272	0.0686	3.97e-01	0	No
MAPK9	-0.0428	0.0505	-0.1418	0.0563	3.97e-01	0	No
RTBDN	0.1052	0.0511	0.005	0.2054	3.97e-02	0	No
TNXB	-0.0185	0.009	-0.036	-0.0009	3.97e-02	0.81	No
IL6R	0.008	0.0094	-0.0105	0.0265	3.98e-01	0	No
CD320	-0.0883	0.1047	-0.2934	0.1168	3.99e-01	0	No
ATOX1	0.0492	0.0585	-0.0654	0.1639	4.00e-01	0	No
GAN	-0.0378	0.0449	-0.1259	0.0502	4.00e-01	0	No
GLRX5	-0.1384	0.1647	-0.4611	0.1843	4.00e-01	68.19	No
SEMA4D	-0.0099	0.0118	-0.033	0.0132	4.00e-01	0	No
CRADD	0.1185	0.0577	0.0054	0.2316	4.00e-02	0	No
TMPRSS5	-0.0152	0.0181	-0.0507	0.0203	4.01e-01	0	No
IL17RA	-0.0139	0.0166	-0.0465	0.0186	4.02e-01	0	No
TEX29	0.0121	0.0144	-0.0162	0.0404	4.02e-01	0	No
MTMR6	-0.0574	0.0686	-0.1918	0.077	4.03e-01	0	No
SIGLEC5	-0.013	0.0156	-0.0435	0.0175	4.03e-01	16.56	No
TRAT1	0.0438	0.0523	-0.0587	0.1463	4.03e-01	0	No
ARFIP2	0.0293	0.0351	-0.0395	0.0981	4.04e-01	0	No
HS6ST1	0.0209	0.0251	-0.0282	0.0701	4.04e-01	37.06	No
KIF16B	-0.0297	0.0357	-0.0996	0.0401	4.04e-01	0	No
LCK	-0.0235	0.0282	-0.0787	0.0317	4.04e-01	0	No
FKBP1B	0.0294	0.0353	-0.0399	0.0987	4.05e-01	0	No
NRBP1	-0.034	0.0408	-0.1141	0.046	4.05e-01	0	No
PCOLCE2	0.015	0.018	-0.0203	0.0502	4.05e-01	0	No
PDIA6	0.0765	0.0918	-0.1035	0.2565	4.05e-01	0	No
CXCL6	-0.0135	0.0163	-0.0454	0.0184	4.06e-01	0	No
PLEKHA7	0.0237	0.0285	-0.0322	0.0796	4.06e-01	0	No
TNNI3	-0.0422	0.0508	-0.1418	0.0573	4.06e-01	0	No
TXNDC15	0.0305	0.0149	0.0013	0.0596	4.06e-02	0	No
XDH	0.1608	0.0786	0.0069	0.3148	4.06e-02	0	No
PCDHB1	0.0289	0.0349	-0.0394	0.0972	4.07e-01	0.17	No
GCLM	0.0777	0.094	-0.1065	0.262	4.08e-01	0	No
IFNA5	0.0352	0.0426	-0.0482	0.1186	4.08e-01	26.31	No
MAPKAPK5	-0.0508	0.0614	-0.1713	0.0696	4.08e-01	0	No
SLC14A2	-0.023	0.0279	-0.0776	0.0316	4.08e-01	0.11	No
HNRNPA2B1	-0.0225	0.0272	-0.0759	0.0309	4.09e-01	0.01	No
IL16	-0.0114	0.0139	-0.0386	0.0157	4.09e-01	0	No
NPTX1	-0.0121	0.0147	-0.041	0.0167	4.09e-01	0	No
FGFR4	0.0148	0.018	-0.0204	0.05	4.10e-01	0	No
QSOX2	0.0072	0.0088	-0.0099	0.0244	4.10e-01	0.81	No
APCDD1	-0.0605	0.0736	-0.2047	0.0837	4.11e-01	0	No
ATP1B1	-0.0412	0.0502	-0.1395	0.0571	4.11e-01	0.01	No
COL9A1	0.0372	0.0453	-0.0516	0.1259	4.11e-01	0	No
EDF1	-0.0156	0.019	-0.0529	0.0216	4.11e-01	0	No
GFRAL	-0.0305	0.0149	-0.0598	-0.0012	4.11e-02	0	No
LGMN	-0.0407	0.0199	-0.0798	-0.0017	4.11e-02	0	No
CAV2	-0.0245	0.0299	-0.0832	0.0341	4.12e-01	0	No
GSTM4	-0.0129	0.0158	-0.0438	0.0179	4.12e-01	0	No
PTH	0.0368	0.0449	-0.0511	0.1247	4.12e-01	0	No
ST8SIA3	-0.0892	0.1087	-0.3022	0.1238	4.12e-01	0	No
MINPP1	-0.0267	0.0327	-0.0908	0.0373	4.13e-01	0	No
MTIF3	-0.0511	0.0625	-0.1737	0.0714	4.13e-01	0	No
PLBD2	-0.0715	0.035	-0.1402	-0.0028	4.13e-02	0	No
AKT2	-0.0173	0.0212	-0.0587	0.0242	4.14e-01	0	No
CD86	-0.0227	0.0277	-0.077	0.0317	4.14e-01	0.01	No
EFNA4	-0.0461	0.0565	-0.1569	0.0646	4.14e-01	0	No
EPHA3	-0.0736	0.0902	-0.2503	0.1031	4.14e-01	0	No
MEF2C	0.035	0.0429	-0.049	0.1191	4.14e-01	0	No
PODXL2	-0.1659	0.2032	-0.5641	0.2324	4.14e-01	68.89	No
WFDC12	-0.0175	0.0214	-0.0594	0.0244	4.14e-01	0.07	No
PAIP1	-0.0432	0.053	-0.1469	0.0606	4.15e-01	0	No
UAP1	-0.0473	0.058	-0.1609	0.0664	4.15e-01	0	No
EPHB4	-0.0666	0.0189	-0.1036	-0.0296	4.15e-04	0	No
NAP1L4	-0.0321	0.0395	-0.1095	0.0453	4.16e-01	0	No
PAXIP1	-0.0224	0.0276	-0.0765	0.0317	4.16e-01	0	No
TNFRSF1B	0.0231	0.0285	-0.0327	0.079	4.16e-01	0	No
CLU	-0.0362	0.0446	-0.1237	0.0512	4.17e-01	0	No
FAM171A2	-0.0618	0.0762	-0.2112	0.0876	4.17e-01	0	No
LRRN1	0.007	0.0086	-0.0099	0.0239	4.17e-01	0.67	No
RAB5C	0.0712	0.0877	-0.1007	0.2432	4.17e-01	0	No
RTP4	0.0163	0.0201	-0.0231	0.0558	4.17e-01	0	No
CRABP2	-0.0209	0.0259	-0.0717	0.0298	4.19e-01	0	No
CRTAM	0.0176	0.0217	-0.025	0.0601	4.19e-01	0	No
CSF3	-0.0196	0.0242	-0.067	0.0278	4.19e-01	0.17	No
DIDO1	0.0749	0.0926	-0.1066	0.2565	4.19e-01	0	No
ISM1	-0.0232	0.0287	-0.0795	0.0331	4.19e-01	0.01	No
MPO	-0.0141	0.0174	-0.0482	0.0201	4.19e-01	0	No
SLIT2	-0.0411	0.0509	-0.1409	0.0587	4.19e-01	0	No
TINAGL1	-0.0248	0.0306	-0.0848	0.0353	4.19e-01	0	No
TP53I3	-0.0167	0.0207	-0.0574	0.0239	4.19e-01	0	No
NUP98	-0.0619	0.0766	-0.2121	0.0884	4.20e-01	0	No
PRELP	0.0096	0.0119	-0.0138	0.033	4.20e-01	0	No
SIGLEC6	-0.0143	0.0177	-0.0489	0.0204	4.20e-01	0	No
VWC2L	-0.0377	0.0467	-0.1293	0.0539	4.20e-01	0.02	No
HADH	0.254	0.1249	0.0091	0.4989	4.20e-02	0	No
SPAG11A	-0.0798	0.0392	-0.1566	-0.0029	4.20e-02	0	No
ASRGL1	-0.0244	0.0303	-0.0839	0.035	4.21e-01	0	No
BNIP3	0.0285	0.0355	-0.041	0.0981	4.21e-01	0	No
CREBBP	-0.0235	0.0292	-0.0808	0.0338	4.21e-01	0.01	No
FAAH2	0.0444	0.0552	-0.0638	0.1527	4.21e-01	0	No
NXPH1	0.011	0.0137	-0.0158	0.0378	4.21e-01	0	No
PLCB1	-0.2305	0.2863	-0.7917	0.3307	4.21e-01	79.13	No
RNASE2	-0.0362	0.045	-0.1243	0.052	4.21e-01	0	No
ARTN	0.0615	0.0768	-0.089	0.212	4.23e-01	25.23	No
BAGE2	-0.0241	0.03	-0.0829	0.0348	4.23e-01	0	No
CAST	-0.0194	0.0242	-0.0667	0.028	4.23e-01	0	No
NRGN	0.0513	0.0641	-0.0742	0.1769	4.23e-01	0	No
GIPC1	-0.0752	0.0941	-0.2596	0.1092	4.24e-01	0.02	No
NID1	0.019	0.0238	-0.0276	0.0656	4.24e-01	0	No
PIK3CG	0.0227	0.0284	-0.0329	0.0783	4.24e-01	0	No
RAB5B	0.0693	0.0866	-0.1005	0.2391	4.24e-01	0	No
ZNF334	0.0363	0.0454	-0.0527	0.1253	4.24e-01	0	No
GSTK1	0.087	0.0429	0.003	0.1711	4.24e-02	0	No
PAWR	-0.117	0.0576	-0.23	-0.004	4.24e-02	0	No
ADH1B	0.0225	0.0281	-0.0327	0.0776	4.25e-01	0	No
CHI3L2	-0.0275	0.0344	-0.095	0.04	4.25e-01	0	No
FEN1	-0.0721	0.0903	-0.249	0.1049	4.25e-01	0	No
HMGCS2	-0.1504	0.0741	-0.2956	-0.0051	4.25e-02	0	No
FOLR1	0.032	0.0402	-0.0467	0.1107	4.26e-01	0.03	No
SYNE2	0.0259	0.0326	-0.0379	0.0898	4.26e-01	0	No
PMEPA1	-0.0846	0.0296	-0.1427	-0.0266	4.26e-03	0	No
LRIT3	0.0286	0.036	-0.0419	0.0991	4.27e-01	0.01	No
PCDH8	0.0746	0.0939	-0.1094	0.2586	4.27e-01	0	No
PRKCI	-0.0311	0.0391	-0.1076	0.0455	4.27e-01	0	No
AKT1	0.0249	0.0314	-0.0366	0.0864	4.28e-01	0	No
BCCIP	0.0341	0.0431	-0.0503	0.1185	4.28e-01	0	No
C1orf115	0.0311	0.0392	-0.0457	0.108	4.28e-01	0	No
PTPN4	0.0518	0.0654	-0.0764	0.18	4.28e-01	0	No
UQCRB	-0.0354	0.0446	-0.1229	0.0521	4.28e-01	0.02	No
WWOX	-0.0896	0.0442	-0.1763	-0.0029	4.28e-02	0	No
CDH7	0.0146	0.0185	-0.0216	0.0508	4.29e-01	0	No
GSTP1	0.0295	0.0372	-0.0435	0.1025	4.29e-01	41.82	No
NCK1	0.0938	0.1185	-0.1385	0.3262	4.29e-01	0	No
S100A12	-0.0134	0.0169	-0.0464	0.0197	4.29e-01	0	No
MAMDC2	-0.0202	0.0255	-0.0702	0.0299	4.30e-01	0	No
PDGFA	-0.0238	0.0301	-0.0827	0.0352	4.30e-01	0	No
SPARC	-0.0199	0.0253	-0.0694	0.0296	4.30e-01	0.08	No
MFGE8	-0.0441	0.0218	-0.0868	-0.0014	4.30e-02	0	No
C1QTNF3	0.0307	0.039	-0.0457	0.1071	4.31e-01	0	No
CASP10	-0.0285	0.0362	-0.0995	0.0425	4.31e-01	0	No
VLDLR	-0.0193	0.0246	-0.0676	0.0289	4.31e-01	0	No
CD84	-0.0228	0.0289	-0.0795	0.034	4.32e-01	0.02	No
PC	0.0415	0.0529	-0.0621	0.1452	4.32e-01	0	No
SPINT2	-0.0074	0.0094	-0.0258	0.011	4.32e-01	0	No
ZNF264	0.0419	0.0534	-0.0627	0.1465	4.32e-01	0	No
DTD1	0.0355	0.0453	-0.0533	0.1244	4.33e-01	0	No
ENAH	-0.0281	0.0358	-0.0984	0.0421	4.33e-01	0	No
PEX14	-0.0625	0.0797	-0.2187	0.0937	4.33e-01	0.02	No
LTA	0.0153	0.0196	-0.0231	0.0538	4.34e-01	0	No
SEZ6L	0.039	0.0498	-0.0586	0.1365	4.34e-01	47.64	No
STX10	0.0157	0.0201	-0.0237	0.0551	4.34e-01	0	No
TNFSF10	0.0199	0.0254	-0.0299	0.0698	4.34e-01	0	No
CSNK2A2	-0.0352	0.045	-0.1233	0.053	4.35e-01	0	No
LSAMP	0.0244	0.0313	-0.037	0.0858	4.35e-01	0	No
TIMP4	-0.0153	0.0196	-0.0536	0.0231	4.35e-01	0	No
KIR2DL3	0.0308	0.0153	0.0009	0.0607	4.35e-02	0	No
NSF	-0.0832	0.0412	-0.1639	-0.0024	4.35e-02	0	No
FABP6	-0.0428	0.0549	-0.1505	0.0649	4.36e-01	0.03	No
MPL	0.054	0.0693	-0.0818	0.1898	4.36e-01	0	No
ADM2	-0.0492	0.0633	-0.1733	0.0749	4.37e-01	0	No
HMHA1	0.0348	0.0448	-0.053	0.1225	4.37e-01	0	No
MADCAM1	-0.0471	0.0606	-0.166	0.0717	4.37e-01	0	No
NTN4	-0.032	0.0412	-0.1127	0.0487	4.37e-01	0	No
PAF	-0.0131	0.0169	-0.0462	0.02	4.37e-01	0	No
PSMA2	-0.0313	0.0402	-0.1101	0.0476	4.37e-01	0	No
TF	0.0267	0.0344	-0.0407	0.0942	4.37e-01	25.82	No
ABHD12	-0.0371	0.0477	-0.1307	0.0565	4.38e-01	0	No
CDC25B	0.0272	0.0351	-0.0416	0.096	4.38e-01	0	No
LRRTM2	0.0293	0.0378	-0.0447	0.1033	4.38e-01	0	No
NOTCH1	-0.0185	0.0238	-0.0651	0.0282	4.38e-01	0	No
CTHRC1	0.0346	0.0448	-0.0531	0.1223	4.39e-01	0.02	No
HBQ1	-0.0119	0.0154	-0.0421	0.0183	4.39e-01	0.74	No
MDH1	-0.0327	0.0423	-0.1157	0.0502	4.39e-01	0	No
ZPBP2	-0.0777	0.1005	-0.2746	0.1193	4.39e-01	0	No
WSCD2	0.1818	0.0902	0.005	0.3587	4.39e-02	0	No
CKAP2	0.0147	0.019	-0.0226	0.0519	4.40e-01	0	No
EPHA10	-0.0336	0.0435	-0.1188	0.0516	4.40e-01	0	No
POGLUT1	-0.0314	0.0407	-0.1112	0.0483	4.40e-01	0	No
MED4	-0.0399	0.0198	-0.0788	-0.0011	4.40e-02	0	No
IGFBP4	0.0607	0.0788	-0.0938	0.2153	4.41e-01	0	No
IRF4	0.067	0.0869	-0.1034	0.2373	4.41e-01	0	No
NLRP10	0.0572	0.0743	-0.0883	0.2028	4.41e-01	0	No
TRAF4	-0.0743	0.0963	-0.2631	0.1145	4.41e-01	0	No
CD9	-0.0222	0.0289	-0.0787	0.0344	4.42e-01	0	No
CTSZ	0.0145	0.0188	-0.0225	0.0514	4.42e-01	0	No
NPL	-0.0218	0.0284	-0.0775	0.0338	4.42e-01	0	No
DCP1A	-0.0264	0.0345	-0.0941	0.0412	4.44e-01	42.89	No
IL13	-0.0282	0.0369	-0.1006	0.0441	4.44e-01	0	No
SARS2	0.0449	0.0587	-0.0701	0.1599	4.44e-01	0	No
TXNDC11	0.0386	0.0503	-0.0601	0.1372	4.44e-01	0	No
ENPP7	0.0173	0.0086	0.0004	0.0341	4.44e-02	0	No
SSU72	-0.0315	0.0157	-0.0621	-0.0008	4.44e-02	0	No
COLEC11	-0.0096	0.0126	-0.0343	0.015	4.45e-01	0	No
DLK2	0.0349	0.0458	-0.0547	0.1246	4.45e-01	0	No
RNASEH1	-0.0656	0.086	-0.2341	0.1028	4.45e-01	0	No
TNFSF11	0.0195	0.0256	-0.0306	0.0696	4.45e-01	0	No
MMP8	-0.023	0.0114	-0.0454	-0.0006	4.45e-02	0	No
MRRF	-0.153	0.0761	-0.3022	-0.0037	4.45e-02	11.56	No
ABL2	-0.0256	0.0336	-0.0915	0.0403	4.46e-01	0	No
BMP4	-0.026	0.0341	-0.0929	0.0409	4.46e-01	0	No
MCEMP1	0.0141	0.0185	-0.0221	0.0503	4.46e-01	0	No
MYOM3	-0.0188	0.0247	-0.0673	0.0296	4.46e-01	0	No
ZNF566	-0.0604	0.0792	-0.2156	0.0948	4.46e-01	0	No
KIT	0.0149	0.0196	-0.0235	0.0532	4.47e-01	0	No
NPTN	-0.0626	0.0824	-0.224	0.0988	4.47e-01	0	No
PZP	-0.0307	0.0403	-0.1097	0.0483	4.47e-01	0	No
YWHAQ	-0.0353	0.0464	-0.1262	0.0556	4.47e-01	0.01	No
MAGI2	-0.032	0.0159	-0.0632	-0.0008	4.47e-02	0	No
OMG	-0.0361	0.0476	-0.1294	0.0571	4.48e-01	0	No
B3GNT6	0.0277	0.0365	-0.0439	0.0993	4.49e-01	0	No
COA3	0.0222	0.0293	-0.0353	0.0796	4.49e-01	0	No
GPR101	0.0476	0.0629	-0.0756	0.1709	4.49e-01	0.01	No
HNRNPM	-0.025	0.033	-0.0897	0.0397	4.49e-01	0	No
INSL3	0.0197	0.026	-0.0313	0.0707	4.49e-01	0	No
ALDH1A1	0.0566	0.075	-0.0904	0.2036	4.50e-01	0	No
CA11	0.0465	0.0615	-0.074	0.1669	4.50e-01	0	No
KIAA0319L	-0.0374	0.0495	-0.1345	0.0597	4.50e-01	0	No
C1S	0.0507	0.0674	-0.0814	0.1828	4.51e-01	0	No
EGFLAM	0.021	0.0278	-0.0335	0.0755	4.51e-01	0	No
GPC1	0.0119	0.0158	-0.019	0.0429	4.51e-01	0	No
HIST1H1C	0.0506	0.0672	-0.0811	0.1824	4.51e-01	0	No
CD33	0.0214	0.0107	0.0005	0.0424	4.51e-02	0	No
FN1	-0.0283	0.0377	-0.1021	0.0455	4.52e-01	34.15	No
NOP16	-0.0908	0.1207	-0.3273	0.1457	4.52e-01	29.75	No
TRAPPC4	0.0324	0.043	-0.0519	0.1168	4.52e-01	0.01	No
FAM24B	0.0382	0.0509	-0.0616	0.1379	4.53e-01	0	No
GZMH	0.0244	0.0325	-0.0393	0.0882	4.53e-01	0	No
MDK	0.0224	0.0298	-0.036	0.0808	4.53e-01	0	No
ORC6L	-0.0436	0.0581	-0.1574	0.0702	4.53e-01	0	No
TMPRSS11A	-0.0363	0.0484	-0.1312	0.0585	4.53e-01	0	No
UFC1	0.0281	0.0374	-0.0452	0.1014	4.53e-01	0	No
ADAM17	-0.1584	0.2114	-0.5727	0.256	4.54e-01	59.92	No
ATAD1	0.0229	0.0306	-0.037	0.0829	4.54e-01	0	No
JAG2	0.0519	0.0693	-0.0839	0.1877	4.54e-01	0	No
TMEM57	0.0649	0.0867	-0.105	0.2348	4.54e-01	0	No
MPG	-0.0159	0.0213	-0.0577	0.0258	4.55e-01	0	No
DMKN	-0.0339	0.0455	-0.123	0.0552	4.56e-01	0	No
FCAMR	0.0173	0.0232	-0.0282	0.0628	4.56e-01	0.11	No
HMGA1	-0.1134	0.1521	-0.4115	0.1847	4.56e-01	0	No
PLA2G5	0.0501	0.0671	-0.0815	0.1816	4.56e-01	0	No
SIRT2	-0.0272	0.0136	-0.0539	-0.0005	4.56e-02	0.07	No
LCAT	-0.0375	0.0504	-0.1362	0.0612	4.57e-01	0	No
SERPINA9	-0.0197	0.0264	-0.0714	0.0321	4.57e-01	0	No
NAGPA	-0.0323	0.0162	-0.0641	-0.0006	4.57e-02	0	No
CSRP2	0.0265	0.0357	-0.0435	0.0965	4.58e-01	0	No
LIN7C	-0.0244	0.0328	-0.0887	0.0399	4.58e-01	0	No
NR1D1	0.0401	0.054	-0.0658	0.146	4.58e-01	0	No
APBB3	0.0834	0.0417	0.0016	0.1652	4.58e-02	0	No
KLK7	-0.0375	0.0188	-0.0744	-0.0007	4.58e-02	0	No
SFTPD	-0.0231	0.0116	-0.0458	-0.0004	4.58e-02	0	No
TTN	-0.342	0.1206	-0.5784	-0.1056	4.58e-03	0	No
NLRP4	0.0347	0.0468	-0.0571	0.1264	4.59e-01	0.13	No
PCSK1	-0.0179	0.0241	-0.0652	0.0294	4.59e-01	0	No
PDGFRL	-0.0177	0.0239	-0.0645	0.0291	4.59e-01	0	No
SPINK13	0.0348	0.047	-0.0573	0.1269	4.59e-01	0	No
VPS28	-0.0224	0.0302	-0.0816	0.0368	4.59e-01	0	No
VSTM2L	-0.0285	0.0384	-0.1038	0.0469	4.59e-01	0	No
BMX	-0.037	0.0501	-0.1351	0.0611	4.60e-01	0	No
CHP1	0.0201	0.0273	-0.0333	0.0735	4.60e-01	0	No
CLEC2A	-0.0352	0.0477	-0.1286	0.0582	4.60e-01	0	No
CTBP1	0.0792	0.1071	-0.1307	0.2891	4.60e-01	0	No
DEFB110	0.0316	0.0428	-0.0523	0.1155	4.60e-01	0	No
DPYSL5	-0.0597	0.0809	-0.2183	0.0988	4.60e-01	8.59	No
HAGH	0.057	0.077	-0.094	0.208	4.60e-01	0	No
MRPL33	-0.012	0.0163	-0.0439	0.0199	4.60e-01	0	No
PEX5	-0.0351	0.0475	-0.1282	0.058	4.60e-01	0	No
THSD7A	-0.0894	0.0448	-0.1772	-0.0016	4.60e-02	0	No
FGL1	0.0098	0.0132	-0.0162	0.0357	4.61e-01	0	No
IL17C	0.0414	0.0561	-0.0686	0.1513	4.61e-01	0	No
XPNPEP1	-0.0323	0.0438	-0.1182	0.0536	4.61e-01	0	No
ARRB1	-0.0225	0.0306	-0.0826	0.0375	4.62e-01	0	No
CRYZL1	-0.0118	0.016	-0.0432	0.0196	4.62e-01	0	No
CHFR	-0.0808	0.1102	-0.2968	0.1351	4.63e-01	51.55	No
FHIT	-0.0279	0.0381	-0.1025	0.0467	4.63e-01	0	No
PPP2R1A	-0.0821	0.0412	-0.1629	-0.0014	4.63e-02	0	No
ACAA1	-0.0979	0.0346	-0.1656	-0.0301	4.63e-03	0	No
A1CF	0.0177	0.0242	-0.0297	0.0651	4.64e-01	0	No
GSR	0.0383	0.0523	-0.0642	0.1409	4.64e-01	0	No
IGSF3	-0.0224	0.0306	-0.0824	0.0376	4.64e-01	0	No
MUC16	0.0196	0.0268	-0.033	0.0723	4.64e-01	0	No
UBE2N	-0.0182	0.0249	-0.067	0.0305	4.64e-01	0	No
VCL	-0.0478	0.0652	-0.1755	0.08	4.64e-01	0	No
CYB5R3	-0.0809	0.1106	-0.2977	0.1359	4.65e-01	52.34	No
DLG2	0.0321	0.044	-0.054	0.1183	4.65e-01	0	No
DNAJA4	0.0242	0.033	-0.0406	0.0889	4.65e-01	0	No
FCRL5	0.0172	0.0235	-0.0289	0.0632	4.65e-01	0	No
ISG15	-0.0174	0.0239	-0.0643	0.0294	4.65e-01	0	No
MAPK3	-0.0165	0.0226	-0.0608	0.0278	4.65e-01	0	No
RFFL	0.0481	0.0658	-0.0809	0.1771	4.65e-01	0.02	No
DBI	0.0228	0.0313	-0.0385	0.0841	4.66e-01	0	No
HEPACAM	0.1139	0.1564	-0.1926	0.4204	4.66e-01	0	No
IL3	-0.0359	0.0493	-0.1325	0.0607	4.66e-01	0	No
RMI1	-0.0213	0.0292	-0.0785	0.0359	4.66e-01	0.28	No
STX1A	0.0291	0.04	-0.0492	0.1074	4.66e-01	0	No
CCL27	0.0771	0.0387	0.0012	0.153	4.66e-02	0.05	No
AP1S2	0.0902	0.124	-0.1527	0.3332	4.67e-01	0	No
BPNT1	0.0505	0.0694	-0.0856	0.1866	4.67e-01	0	No
CDKN1B	-0.0196	0.0269	-0.0724	0.0332	4.67e-01	0.04	No
PPIE	0.0181	0.0249	-0.0307	0.0669	4.67e-01	0	No
PYDC1	-0.0154	0.0212	-0.057	0.0262	4.67e-01	0	No
TNFRSF1A	-0.0187	0.0257	-0.0689	0.0316	4.67e-01	0	No
AGO1	0.0329	0.0453	-0.056	0.1218	4.68e-01	0	No
CD74	-0.022	0.0303	-0.0814	0.0374	4.68e-01	0.1	No
FSHB	0.0607	0.0836	-0.1031	0.2244	4.68e-01	0.05	No
LILRB3	0.0456	0.0628	-0.0775	0.1687	4.68e-01	0	No
RAC3	-0.0278	0.0383	-0.103	0.0473	4.68e-01	0	No
ICT1	0.0483	0.0243	0.0007	0.0959	4.68e-02	0	No
BPIFA2	-0.0141	0.0195	-0.0523	0.0241	4.69e-01	0	No
EPHA7	0.0351	0.0484	-0.0598	0.1299	4.69e-01	0	No
HBD	-0.0181	0.025	-0.0672	0.0309	4.69e-01	0	No
MICA	-0.0175	0.0242	-0.0649	0.0299	4.69e-01	78.67	No
STX12	0.0449	0.062	-0.0767	0.1665	4.69e-01	0	No
TMEM59L	-0.0245	0.0339	-0.091	0.0419	4.69e-01	0	No
LILRB2	0.0333	0.0118	0.0102	0.0564	4.69e-03	0	No
CAPSL	-0.0299	0.0413	-0.1109	0.0511	4.70e-01	0	No
CLTC	-0.0346	0.0479	-0.1286	0.0593	4.70e-01	0	No
UBE2L3	0.0654	0.0905	-0.112	0.2427	4.70e-01	0	No
G6B	0.096	0.0483	0.0013	0.1908	4.70e-02	0	No
RAD51L3	0.0174	0.0242	-0.03	0.0648	4.71e-01	0	No
SMR3A	0.0177	0.0246	-0.0305	0.0659	4.71e-01	0	No
ARL9	-0.0517	0.0718	-0.1925	0.0891	4.72e-01	0	No
NPW	0.0176	0.0245	-0.0304	0.0657	4.72e-01	0	No
NR5A2	0.05	0.0695	-0.0862	0.1863	4.72e-01	0.01	No
SPINT3	0.0146	0.0203	-0.0252	0.0544	4.72e-01	0	No
ERLEC1	-0.0797	0.0402	-0.1585	-0.001	4.72e-02	0	No
ACOT8	0.0299	0.0417	-0.0518	0.1116	4.73e-01	0	No
CCL28	0.0118	0.0164	-0.0205	0.044	4.74e-01	0	No
SOD3	-0.0138	0.0192	-0.0515	0.0239	4.74e-01	0.32	No
RHOB	0.0682	0.0344	0.0008	0.1357	4.74e-02	0	No
FCGR1A	0.0541	0.0757	-0.0943	0.2025	4.75e-01	0	No
GCK	-0.0404	0.0566	-0.1514	0.0706	4.75e-01	37.02	No
IMPAD1	-0.0158	0.0221	-0.059	0.0275	4.75e-01	0	No
KRTAP2	0.0873	0.0441	0.001	0.1737	4.75e-02	0	No
CTSG	-0.0516	0.0723	-0.1933	0.0902	4.76e-01	0	No
SLC26A11	-0.0323	0.0452	-0.1209	0.0564	4.76e-01	0	No
TST	-0.0082	0.0115	-0.0308	0.0144	4.76e-01	0	No
UNC93B1	-0.0369	0.0519	-0.1387	0.0648	4.76e-01	0	No
USO1	0.0371	0.0521	-0.0649	0.1392	4.76e-01	0	No
NUDT3	0.0811	0.1141	-0.1426	0.3048	4.77e-01	0	No
OMP	0.0293	0.0412	-0.0515	0.1101	4.77e-01	0	No
RPS10	-0.0219	0.0309	-0.0825	0.0386	4.78e-01	0	No
UBE2A	-0.0325	0.0457	-0.1221	0.0572	4.78e-01	0	No
SEPHS1	-0.0194	0.0274	-0.073	0.0343	4.79e-01	0	No
GHR	-0.0528	0.0267	-0.1051	-0.0005	4.79e-02	0	No
COX5B	-0.0256	0.0362	-0.0966	0.0454	4.80e-01	0	No
EIF1AX	-0.0192	0.0272	-0.0725	0.0341	4.80e-01	0	No
IFNL1	0.0219	0.031	-0.0388	0.0826	4.80e-01	0	No
SPIN1	-0.0273	0.0387	-0.1031	0.0484	4.80e-01	0	No
TNFRSF9	0.0331	0.0468	-0.0586	0.1248	4.80e-01	0	No
DLX3	-0.0451	0.064	-0.1705	0.0803	4.81e-01	0	No
ECEL1	0.0621	0.0881	-0.1106	0.2348	4.81e-01	0	No
FAIM3	-0.0185	0.0263	-0.07	0.033	4.81e-01	0	No
IL22	0.0499	0.0708	-0.0888	0.1886	4.81e-01	30.81	No
MARCKSL1	-0.0183	0.0259	-0.069	0.0325	4.81e-01	0	No
IL20	0.1083	0.0548	0.0009	0.2158	4.81e-02	0	No
MAN2B2	-0.0288	0.0146	-0.0574	-0.0002	4.81e-02	0.01	No
BTNL8	-0.0336	0.0479	-0.1274	0.0602	4.82e-01	0	No
NDC80	-0.0321	0.0457	-0.1216	0.0574	4.82e-01	42.9	No
EIF1AD	-0.0162	0.0231	-0.0615	0.0291	4.83e-01	0	No
HSD17B1	-0.0583	0.0831	-0.221	0.1045	4.83e-01	0	No
STX2	-0.0149	0.0213	-0.0567	0.0268	4.83e-01	0.2	No
ARSA	-0.0134	0.0192	-0.0511	0.0242	4.84e-01	0	No
BTK	-0.0377	0.054	-0.1435	0.068	4.84e-01	0	No
COL6A1	0.0128	0.0182	-0.023	0.0486	4.84e-01	0	No
DCXR	0.0356	0.0508	-0.064	0.1351	4.84e-01	0.01	No
FCN2	0.0076	0.0109	-0.0137	0.0289	4.84e-01	0	No
PRSS2	0.014	0.02	-0.0252	0.0532	4.84e-01	0	No
RMDN3	0.032	0.0457	-0.0577	0.1217	4.84e-01	0	No
RUFY1	-0.0286	0.0409	-0.1087	0.0515	4.84e-01	0	No
ACAP2	-0.0324	0.0464	-0.1232	0.0585	4.85e-01	0	No
TEAD3	0.0353	0.0506	-0.0639	0.1346	4.85e-01	0	No
CDNF	0.0146	0.021	-0.0265	0.0557	4.86e-01	0.25	No
CKAP4	-0.0161	0.0231	-0.0615	0.0292	4.86e-01	0	No
CST7	-0.0066	0.0095	-0.0252	0.012	4.86e-01	0	No
IMPA1	-0.0315	0.0453	-0.1203	0.0572	4.86e-01	35.24	No
KLK11	0.008	0.0115	-0.0145	0.0306	4.86e-01	0	No
MFAP1	-0.0345	0.0496	-0.1317	0.0626	4.86e-01	0	No
RNF34	0.0224	0.0321	-0.0406	0.0854	4.86e-01	0	No
CYTH4	-0.0934	0.0473	-0.1862	-0.0006	4.86e-02	0	No
ARL6	0.0793	0.1142	-0.1444	0.3031	4.87e-01	0	No
CETN2	-0.0468	0.0673	-0.1788	0.0852	4.87e-01	64.37	No
KRT7	-0.0231	0.0332	-0.0882	0.042	4.87e-01	0	No
PSMA1	0.0174	0.025	-0.0316	0.0663	4.87e-01	0	No
SERPINA7	-0.0381	0.0548	-0.1455	0.0693	4.87e-01	0	No
WNT5A	-0.0176	0.0253	-0.0671	0.0319	4.87e-01	0	No
INHBB	0.0423	0.0214	0.0002	0.0843	4.87e-02	0	No
NPDC1	-0.0929	0.0472	-0.1854	-0.0005	4.87e-02	0	No
FKBP3	-0.0785	0.1132	-0.3003	0.1434	4.88e-01	0	No
HSPB6	-0.0399	0.0576	-0.1529	0.073	4.88e-01	10.21	No
TP53	0.0239	0.0345	-0.0438	0.0916	4.88e-01	0	No
ARHGEF10	-0.0435	0.0221	-0.0867	-0.0002	4.88e-02	0	No
SORBS3	-0.1184	0.0601	-0.2361	-0.0006	4.88e-02	0	No
ASF1A	0.0354	0.0512	-0.065	0.1358	4.89e-01	0	No
HIPK3	0.0332	0.0479	-0.0607	0.127	4.89e-01	0.07	No
PANK3	-0.0446	0.0646	-0.1712	0.0819	4.89e-01	43.66	No
CD40LG	-0.0274	0.0397	-0.1051	0.0504	4.90e-01	0.01	No
NEURL4	-0.1434	0.0729	-0.2862	-0.0006	4.90e-02	51	No
CSNK1G2	-0.0255	0.0371	-0.0983	0.0472	4.91e-01	0	No
CUL1	-0.0451	0.0655	-0.1735	0.0833	4.91e-01	0	No
ISCU	-0.0323	0.0469	-0.1242	0.0596	4.91e-01	0	No
MDM4	-0.0523	0.0759	-0.2011	0.0964	4.91e-01	52.53	No
NRXN2	0.0214	0.031	-0.0395	0.0822	4.91e-01	0	No
RET	0.0131	0.019	-0.0241	0.0503	4.91e-01	0	No
SLAMF6	0.0616	0.0313	0.0002	0.123	4.91e-02	0	No
ADAM15	-0.0142	0.0207	-0.0547	0.0263	4.92e-01	0	No
APOC1	0.0286	0.0416	-0.0529	0.11	4.92e-01	0	No
DGCR14	-0.0232	0.0337	-0.0893	0.043	4.92e-01	0	No
IL27RA	-0.0098	0.0143	-0.0378	0.0182	4.92e-01	0	No
LILRB5	0.0083	0.012	-0.0153	0.0318	4.92e-01	0.72	No
MPZL1	0.0416	0.0605	-0.0769	0.1601	4.92e-01	0	No
SCUBE1	-0.0335	0.0488	-0.1293	0.0622	4.92e-01	0	No
BDNF	0.0188	0.0274	-0.0348	0.0724	4.93e-01	0	No
CD79B	-0.02	0.0292	-0.0772	0.0372	4.93e-01	3.13	No
DNAJB14	0.0289	0.0421	-0.0537	0.1115	4.93e-01	0.1	No
MST1	0.0089	0.0129	-0.0165	0.0342	4.93e-01	0	No
SLC25A18	-0.0451	0.0658	-0.1742	0.0839	4.93e-01	0	No
LILRA5	0.0393	0.014	0.0119	0.0666	4.93e-03	0	No
BMP15	-0.0347	0.0508	-0.1343	0.0648	4.94e-01	0	No
COMMD1	0.0265	0.0388	-0.0494	0.1025	4.94e-01	0	No
FKBP2	0.0239	0.035	-0.0447	0.0926	4.94e-01	0	No
MSMB	-0.0079	0.0116	-0.0306	0.0148	4.94e-01	0	No
SNX7	-0.0175	0.0256	-0.0678	0.0327	4.94e-01	0	No
CLPS	0.0339	0.0172	0.0001	0.0677	4.94e-02	0	No
IRF9	0.1122	0.0399	0.034	0.1904	4.94e-03	0	No
GPX7	-0.0451	0.0129	-0.0704	-0.0197	4.94e-04	0	No
ACOT13	-0.0448	0.0656	-0.1734	0.0839	4.95e-01	0	No
ENPP5	-0.0079	0.0116	-0.0306	0.0148	4.95e-01	0	No
HABP4	-0.0109	0.016	-0.0422	0.0204	4.95e-01	0	No
RPSA	-0.0183	0.0268	-0.0709	0.0343	4.95e-01	0	No
CARD9	0.0276	0.0406	-0.0519	0.1071	4.96e-01	0	No
IL18RAP	0.0352	0.0517	-0.0662	0.1366	4.96e-01	0	No
LIPK	-0.0388	0.0569	-0.1503	0.0728	4.96e-01	0.05	No
IFNA4	0.0288	0.0424	-0.0543	0.1119	4.97e-01	0	No
KLKB1	0.0126	0.0185	-0.0237	0.0488	4.97e-01	0	No
PDZD11	-0.0442	0.0651	-0.1718	0.0833	4.97e-01	0	No
ST6GALNAC2	0.0163	0.024	-0.0308	0.0635	4.97e-01	0.06	No
TNFRSF10D	0.0253	0.0372	-0.0477	0.0982	4.97e-01	0	No
LMAN2	0.0299	0.0441	-0.0566	0.1163	4.98e-01	0	No
TGFBR3	0.0223	0.0329	-0.0421	0.0867	4.98e-01	0	No
THPO	-0.0196	0.029	-0.0765	0.0372	4.98e-01	0.04	No
UROS	0.0305	0.0449	-0.0576	0.1185	4.98e-01	0	No
CSNK2A1	0.0308	0.0456	-0.0586	0.1203	4.99e-01	0	No
ECE1	-0.0137	0.0203	-0.0536	0.0261	4.99e-01	0	No
N6AMT1	-0.0291	0.043	-0.1133	0.0552	4.99e-01	0	No
PARK7	-0.0208	0.0308	-0.0812	0.0395	4.99e-01	0	No
VAMP1	0.0775	0.1145	-0.1469	0.3019	4.99e-01	0	No
DEFB119	-0.0655	0.0233	-0.1113	-0.0198	4.99e-03	0	No
CGREF1	-0.0122	0.018	-0.0475	0.0232	5.00e-01	0	No
PF4	0.0241	0.0358	-0.046	0.0943	5.00e-01	0	No
PPIL1	-0.0102	0.0152	-0.04	0.0195	5.01e-01	0	No
SHMT1	0.012	0.0178	-0.0229	0.0469	5.01e-01	0	No
C17orf89	-0.0908	0.0463	-0.1816	0	5.01e-02	0	No
LAD1	0.0471	0.0701	-0.0902	0.1844	5.02e-01	0	No
TOR1AIP2	0.0444	0.0662	-0.0852	0.1741	5.02e-01	0	No
FOLR2	-0.0196	0.0293	-0.0771	0.0378	5.03e-01	0	No
ITPA	-0.0133	0.0198	-0.0521	0.0255	5.03e-01	0	No
OSMR	-0.014	0.0209	-0.055	0.027	5.03e-01	0	No
PGLYRP2	0.0116	0.0173	-0.0224	0.0456	5.03e-01	0.29	No
POR	-0.0242	0.036	-0.0948	0.0465	5.03e-01	0	No
APOL1	-0.0081	0.0122	-0.032	0.0157	5.04e-01	0	No
ASGR2	0.0148	0.0222	-0.0287	0.0584	5.04e-01	0	No
CRTAC1	-0.0107	0.016	-0.042	0.0206	5.04e-01	0	No
CSF2RA	-0.0663	0.0991	-0.2605	0.128	5.04e-01	0.01	No
DUSP16	0.0333	0.0499	-0.0645	0.1311	5.04e-01	0.02	No
ERMAP	0.013	0.0194	-0.0251	0.051	5.04e-01	0	No
F11	0.0126	0.0188	-0.0243	0.0495	5.04e-01	0	No
MMP12	-0.0151	0.0225	-0.0592	0.0291	5.04e-01	0	No
CUTC	0.0426	0.0639	-0.0826	0.1678	5.05e-01	0	No
GGA1	0.029	0.0435	-0.0562	0.1142	5.05e-01	0	No
PRLH	0.0333	0.0499	-0.0645	0.131	5.05e-01	0.06	No
CRIP2	-0.0318	0.0478	-0.1255	0.0618	5.06e-01	0	No
NFASC	0.007	0.0106	-0.0137	0.0277	5.06e-01	0	No
VEGFA	-0.0073	0.0109	-0.0287	0.0142	5.06e-01	0	No
GFRA2	-0.0432	0.0221	-0.0866	0.0001	5.06e-02	0	No
EQTN	-0.0824	0.1243	-0.326	0.1612	5.07e-01	0	No
SLC5A5	0.0361	0.0544	-0.0706	0.1428	5.07e-01	0	No
TNFRSF6B	-0.019	0.0286	-0.075	0.0371	5.07e-01	0	No
LGALS7	0.0456	0.069	-0.0896	0.1809	5.08e-01	0	No
MBL2	0.0088	0.0134	-0.0174	0.0351	5.08e-01	0	No
SFXN5	0.0321	0.0485	-0.063	0.1271	5.08e-01	0	No
APP	-0.0195	0.0296	-0.0775	0.0385	5.09e-01	0	No
CYTIP	0.0414	0.0627	-0.0816	0.1644	5.09e-01	0	No
MVK	0.0157	0.0237	-0.0308	0.0622	5.09e-01	0	No
CADM3	0.0339	0.0515	-0.067	0.1348	5.10e-01	0	No
CAMK2D	0.0551	0.0837	-0.1089	0.2191	5.10e-01	0	No
DNAJC30	0.025	0.0379	-0.0493	0.0993	5.10e-01	0	No
UTS2R	-0.0325	0.0494	-0.1293	0.0643	5.10e-01	0	No
XXYLT1	0.016	0.0243	-0.0316	0.0635	5.10e-01	0	No
POMC	-0.0214	0.0325	-0.0851	0.0423	5.11e-01	0	No
SRXN1	0.0179	0.0273	-0.0355	0.0713	5.11e-01	0	No
JAG1	-0.0639	0.0328	-0.1281	0.0003	5.11e-02	0.05	No
CTSC	0.0128	0.0196	-0.0255	0.0511	5.13e-01	0.1	No
GHDC	0.0412	0.063	-0.0822	0.1646	5.13e-01	0	No
IGBP1	-0.0229	0.0349	-0.0913	0.0456	5.13e-01	0.08	No
IL10RB	-0.0116	0.0178	-0.0464	0.0232	5.13e-01	0.03	No
NR3C2	-0.0577	0.0883	-0.2306	0.1153	5.13e-01	0	No
PCSK9	0.0206	0.0315	-0.0411	0.0823	5.13e-01	0	No
PTH1R	-0.0318	0.0487	-0.1272	0.0636	5.13e-01	0	No
VASP	0.0386	0.0591	-0.0772	0.1545	5.13e-01	0	No
DUSP4	-0.0391	0.0599	-0.1566	0.0784	5.14e-01	12.63	No
HSPA1L	-0.0154	0.0236	-0.0616	0.0308	5.14e-01	0	No
NRG2	0.0291	0.0446	-0.0583	0.1165	5.14e-01	0	No
NT5E	0.013	0.02	-0.0261	0.0522	5.14e-01	0	No
VDR	-0.0245	0.0375	-0.098	0.0491	5.14e-01	0	No
GRHPR	-0.0256	0.0394	-0.1028	0.0516	5.15e-01	0	No
NXT2	0.0425	0.0652	-0.0854	0.1703	5.15e-01	0	No
ULBP1	0.0315	0.0483	-0.0632	0.1262	5.15e-01	0	No
CLIC2	-0.0722	0.1111	-0.2899	0.1456	5.16e-01	0	No
PSD	0.011	0.0169	-0.0221	0.0441	5.16e-01	0	No
SEC61G	-0.0466	0.0718	-0.1873	0.094	5.16e-01	0	No
AMBP	0.0224	0.0346	-0.0454	0.0903	5.17e-01	0	No
CDON	0.0093	0.0144	-0.0189	0.0376	5.17e-01	0	No
CHCHD10	-0.0134	0.0207	-0.0539	0.0271	5.17e-01	0	No
CHST9	0.0195	0.0301	-0.0395	0.0785	5.17e-01	0	No
ZNF843	0.0352	0.0544	-0.0714	0.1418	5.17e-01	0	No
DCTPP1	-0.0762	0.0392	-0.153	0.0006	5.17e-02	0.04	No
PHF3	0.0438	0.0676	-0.0888	0.1763	5.18e-01	0	No
PRRG1	-0.0436	0.0675	-0.1758	0.0887	5.18e-01	0	No
GMDS	0.1184	0.0609	-0.0009	0.2377	5.18e-02	0	No
ANGPTL7	0.019	0.0294	-0.0387	0.0767	5.19e-01	0.02	No
IL19	-0.0081	0.0125	-0.0326	0.0164	5.19e-01	0	No
LTBP4	-0.0308	0.0477	-0.1242	0.0627	5.19e-01	0	No
COL6A5	0.0634	0.0986	-0.1298	0.2566	5.20e-01	0	No
NEDD9	-0.0571	0.0888	-0.2311	0.1169	5.20e-01	0	No
NR4A1	-0.0435	0.0676	-0.176	0.089	5.20e-01	0	No
PAM	0.0088	0.0138	-0.0181	0.0358	5.20e-01	3.42	No
QKI	-0.055	0.0856	-0.2227	0.1127	5.20e-01	0	No
ST8SIA6	0.0447	0.0694	-0.0914	0.1807	5.20e-01	0	No
ZNF180	-0.104	0.0535	-0.209	0.0009	5.20e-02	0	No
CDC37	0.0455	0.071	-0.0936	0.1847	5.21e-01	0	No
CXCL1	-0.0127	0.0198	-0.0516	0.0261	5.21e-01	0.21	No
TIGAR	-0.0163	0.0253	-0.0658	0.0333	5.21e-01	0	No
UBE2I	-0.0185	0.0289	-0.0751	0.0381	5.21e-01	0.01	No
VAT1	0.1403	0.0722	-0.0013	0.2818	5.21e-02	60.29	No
EFNB3	0.0477	0.0745	-0.0983	0.1937	5.22e-01	0	No
GPHA2	0.0114	0.0178	-0.0234	0.0462	5.22e-01	0	No
LAMP1	-0.0411	0.0641	-0.1668	0.0847	5.22e-01	0	No
PIP4K2A	0.0574	0.0897	-0.1184	0.2333	5.22e-01	43.03	No
RPS3A	-0.0159	0.0248	-0.0645	0.0327	5.22e-01	0.06	No
SELL	-0.0096	0.015	-0.039	0.0198	5.22e-01	0	No
MMEL1	-0.1017	0.0524	-0.2044	0.001	5.22e-02	0	No
BATF3	0.0182	0.0285	-0.0376	0.0739	5.23e-01	0	No
FABP4	-0.0321	0.0503	-0.1308	0.0665	5.23e-01	0	No
TMEM2	-0.0196	0.0307	-0.0799	0.0406	5.23e-01	0	No
ASAH2	-0.0191	0.0098	-0.0383	0.0002	5.23e-02	0	No
PSG8	0.0271	0.0426	-0.0563	0.1106	5.24e-01	0	No
SLAMF7	-0.007	0.011	-0.0285	0.0145	5.24e-01	0	No
TSN	-0.0533	0.0837	-0.2174	0.1107	5.24e-01	0	No
CD274	-0.0193	0.0304	-0.079	0.0403	5.25e-01	0	No
PTPN9	-0.0238	0.0375	-0.0974	0.0497	5.25e-01	0	No
SPTLC1	0.0357	0.0562	-0.0744	0.1459	5.25e-01	37	No
TXNDC12	-0.008	0.0126	-0.0328	0.0167	5.25e-01	0	No
ALOX15B	-0.0168	0.0265	-0.0687	0.0351	5.26e-01	0	No
ENO1	0.0442	0.0697	-0.0923	0.1808	5.26e-01	0	No
LCT	-0.0091	0.0143	-0.0372	0.019	5.26e-01	0	No
PSG5	-0.0345	0.0178	-0.0694	0.0004	5.26e-02	0	No
ARF6	-0.0238	0.0377	-0.0977	0.05	5.27e-01	0	No
ECHS1	0.0451	0.0715	-0.095	0.1851	5.28e-01	0.01	No
PILRA	-0.0087	0.0138	-0.0356	0.0183	5.28e-01	1.95	No
RPIA	0.0208	0.033	-0.0439	0.0856	5.28e-01	0	No
TPSG1	0.0311	0.0493	-0.0655	0.1277	5.28e-01	0	No
MEGF10	0.018	0.0287	-0.0381	0.0742	5.29e-01	0.09	No
UBE2S	0.1091	0.1734	-0.2307	0.449	5.29e-01	0	No
EVA1C	-0.0356	0.0567	-0.1468	0.0755	5.30e-01	0	No
IL18R1	-0.0077	0.0123	-0.0318	0.0163	5.30e-01	0	No
MANBA	-0.0078	0.0125	-0.0322	0.0166	5.30e-01	0	No
PDILT	0.06	0.0955	-0.1273	0.2472	5.30e-01	0	No
RSPO2	0.0662	0.1053	-0.1402	0.2726	5.30e-01	0	No
CASQ1	0.0458	0.0731	-0.0975	0.1891	5.31e-01	13.07	No
EPOR	0.0313	0.05	-0.0666	0.1292	5.31e-01	0	No
GCH1	-0.0234	0.0374	-0.0968	0.0499	5.31e-01	0	No
CA12	0.0193	0.0308	-0.0412	0.0797	5.32e-01	0	No
LCMT1	0.022	0.0351	-0.0469	0.0908	5.32e-01	0	No
CTRL	0.0112	0.0179	-0.024	0.0463	5.33e-01	0	No
SAA1	-0.008	0.0129	-0.0332	0.0172	5.33e-01	0	No
ID2	-0.1084	0.0389	-0.1846	-0.0321	5.33e-03	0	No
ANXA1	-0.016	0.0257	-0.0665	0.0345	5.34e-01	0	No
DEFB103A	-0.0327	0.0527	-0.1359	0.0705	5.34e-01	0	No
EFNA2	0.0399	0.0642	-0.0858	0.1657	5.34e-01	0.01	No
STX8	-0.023	0.037	-0.0954	0.0494	5.34e-01	0.09	No
WFDC1	0.0424	0.0152	0.0126	0.0721	5.34e-03	0	No
C2	-0.009	0.0145	-0.0374	0.0194	5.35e-01	0	No
IL34	0.0112	0.0181	-0.0242	0.0466	5.35e-01	0	No
MMP3	-0.0195	0.0314	-0.081	0.0421	5.35e-01	14	No
SPINK8	0.0193	0.0311	-0.0416	0.0802	5.35e-01	0	No
ARPP19	-0.0185	0.03	-0.0773	0.0402	5.36e-01	0.01	No
CALCB	0.0211	0.034	-0.0456	0.0877	5.36e-01	0	No
TRIL	-0.0156	0.0252	-0.0649	0.0338	5.36e-01	0	No
EFEMP1	0.083	0.043	-0.0013	0.1672	5.36e-02	0	No
ASMTL	0.0264	0.0428	-0.0574	0.1103	5.37e-01	0	No
CLINT1	-0.0126	0.0205	-0.0527	0.0275	5.37e-01	0	No
IGFBPL1	0.0145	0.0235	-0.0316	0.0607	5.37e-01	0	No
ITGB2	-0.0215	0.0348	-0.0897	0.0468	5.37e-01	0	No
NAT14	-0.0156	0.0252	-0.0651	0.0339	5.37e-01	0	No
PDGFB	0.0157	0.0254	-0.0341	0.0656	5.37e-01	0	No
CHST4	0.1268	0.0657	-0.002	0.2556	5.37e-02	0	No
TLN2	-0.0796	0.0413	-0.1605	0.0013	5.37e-02	0	No
ENPEP	-0.0295	0.0479	-0.1234	0.0644	5.38e-01	0.01	No
NUDT9	-0.0136	0.0221	-0.0568	0.0296	5.38e-01	0	No
PKP2	-0.0328	0.0532	-0.137	0.0715	5.38e-01	0	No
SETD2	0.0298	0.0485	-0.0652	0.1248	5.38e-01	0.05	No
DKK3	-0.0335	0.0174	-0.0676	0.0006	5.38e-02	0	No
DIMT1	-0.0152	0.0248	-0.0639	0.0334	5.39e-01	0	No
TOLLIP	-0.027	0.0439	-0.1129	0.059	5.39e-01	0	No
ASCC1	-0.0583	0.0303	-0.1177	0.001	5.39e-02	0	No
MAPK1	-0.0186	0.0304	-0.0782	0.041	5.40e-01	0.01	No
PSME1	0.0099	0.0161	-0.0217	0.0415	5.40e-01	0	No
PTPN11	-0.0306	0.05	-0.1286	0.0674	5.40e-01	0	No
SMCO2	0.0515	0.0841	-0.1133	0.2163	5.40e-01	0	No
ARHGAP36	0.0393	0.0644	-0.0869	0.1656	5.41e-01	0	No
ADH1A	0.0455	0.0747	-0.1009	0.1919	5.42e-01	0	No
BTD	0.0138	0.0226	-0.0305	0.0581	5.42e-01	0.49	No
IGFBP6	0.0273	0.0447	-0.0603	0.1148	5.42e-01	0	No
LAMC2	-0.0101	0.0166	-0.0427	0.0224	5.42e-01	0	No
NOVA1	-0.1099	0.1803	-0.4632	0.2435	5.42e-01	56.49	No
CD70	-0.0132	0.0216	-0.0556	0.0292	5.43e-01	0.09	No
CSF1	-0.0269	0.0442	-0.1135	0.0597	5.43e-01	0	No
DEFB121	-0.0283	0.0465	-0.1195	0.0629	5.43e-01	0	No
POLR1C	0.0173	0.0285	-0.0385	0.0731	5.43e-01	25.88	No
UNC5B	0.0239	0.0393	-0.0531	0.101	5.43e-01	0	No
VRK1	-0.0237	0.0389	-0.0999	0.0526	5.43e-01	0	No
CARHSP1	-0.058	0.0957	-0.2456	0.1296	5.44e-01	36.37	No
DAPK1	-0.0164	0.0271	-0.0695	0.0366	5.44e-01	0	No
IL11	0.0324	0.0535	-0.0725	0.1373	5.44e-01	0	No
CSMD2	-0.0183	0.0301	-0.0773	0.0408	5.45e-01	0	No
ITPRIPL1	-0.0168	0.0277	-0.0711	0.0376	5.45e-01	0	No
RASA1	0.0157	0.0259	-0.035	0.0663	5.45e-01	0	No
ICAM3	0.0109	0.0181	-0.0245	0.0464	5.46e-01	0	No
NFU1	0.0176	0.0292	-0.0396	0.0749	5.46e-01	0	No
NTF4	0.0429	0.0711	-0.0964	0.1822	5.46e-01	0	No
SHBG	0.0202	0.0334	-0.0452	0.0855	5.46e-01	41.35	No
UBE2V1	-0.0257	0.0426	-0.1091	0.0577	5.46e-01	0	No
B2M	0.0201	0.0334	-0.0453	0.0855	5.47e-01	0	No
CCDC50	-0.0296	0.0491	-0.1259	0.0667	5.47e-01	0.03	No
ECI2	-0.0174	0.0288	-0.0738	0.0391	5.47e-01	0	No
IL31	0.0119	0.0198	-0.0269	0.0508	5.47e-01	0	No
RDH16	-0.0186	0.0308	-0.079	0.0419	5.47e-01	14.79	No
SCN2B	-0.0174	0.0288	-0.0739	0.0391	5.47e-01	0	No
TACO1	0.0449	0.0746	-0.1013	0.1911	5.47e-01	0	No
TUFT1	0.0374	0.0621	-0.0843	0.1592	5.47e-01	0	No
CLEC6A	-0.0914	0.0476	-0.1847	0.0018	5.47e-02	0	No
EPYC	0.0765	0.0398	-0.0015	0.1545	5.47e-02	0	No
CSPG4	0.0195	0.0324	-0.0441	0.0831	5.48e-01	0	No
ITIH3	-0.009	0.0151	-0.0386	0.0205	5.48e-01	0	No
MEOX2	-0.0242	0.0403	-0.1032	0.0547	5.48e-01	0	No
DTYMK	0.0368	0.0614	-0.0835	0.1571	5.49e-01	0	No
ENO3	-0.023	0.0385	-0.0985	0.0524	5.49e-01	0.01	No
IGFALS	0.0162	0.027	-0.0368	0.0691	5.49e-01	0	No
PEX26	-0.0214	0.0358	-0.0916	0.0487	5.49e-01	0	No
APOA2	0.0154	0.0258	-0.0352	0.0661	5.50e-01	0	No
PKDCC	-0.0142	0.0238	-0.0609	0.0324	5.50e-01	0	No
PTPRJ	-0.0227	0.0379	-0.0971	0.0517	5.50e-01	0	No
SETMAR	0.0335	0.0561	-0.0765	0.1436	5.50e-01	0.02	No
CER1	0.0705	0.118	-0.1608	0.3017	5.51e-01	0	No
PPIB	-0.0147	0.0246	-0.063	0.0336	5.51e-01	0	No
CNTN1	0.016	0.0269	-0.0367	0.0687	5.52e-01	0	No
EZR	-0.0143	0.0241	-0.0615	0.0329	5.52e-01	0	No
VAMP3	0.0392	0.0659	-0.0899	0.1684	5.52e-01	0	No
SLMAP	0.0447	0.0754	-0.103	0.1924	5.53e-01	0	No
IMPDH2	-0.0195	0.0329	-0.084	0.0451	5.54e-01	0	No
WNT11	-0.037	0.0625	-0.1595	0.0855	5.54e-01	0	No
GSTA4	-0.0128	0.0217	-0.0552	0.0297	5.55e-01	0	No
PLG	0.0138	0.0235	-0.0321	0.0598	5.55e-01	0	No
KERA	-0.0225	0.0383	-0.0976	0.0525	5.56e-01	0	No
SPEF1	0.071	0.1206	-0.1654	0.3074	5.56e-01	0	No
SPINK4	-0.0105	0.0178	-0.0454	0.0244	5.56e-01	0	No
GP6	0.0146	0.0249	-0.0342	0.0635	5.57e-01	0	No
NUDT16L1	-0.0267	0.0456	-0.1161	0.0626	5.57e-01	0	No
BTG2	-0.0164	0.028	-0.0713	0.0385	5.58e-01	0	No
GPR56	-0.0211	0.0361	-0.0918	0.0496	5.59e-01	0	No
C1GALT1C1	0.0329	0.0172	-0.0008	0.0667	5.59e-02	0	No
ERAP1	0.006	0.0102	-0.0141	0.026	5.60e-01	1.44	No
NMES1	-0.0142	0.0244	-0.0621	0.0337	5.60e-01	0	No
FCER2	-0.0099	0.017	-0.0433	0.0235	5.61e-01	0	No
GDF7	0.0403	0.0693	-0.0955	0.176	5.61e-01	0	No
HK1	0.0161	0.0278	-0.0383	0.0706	5.61e-01	0	No
S100A6	-0.0131	0.0225	-0.0572	0.0311	5.61e-01	0.03	No
FAM20A	-0.0123	0.0211	-0.0536	0.0291	5.62e-01	0	No
GDF9	0.0295	0.0509	-0.0702	0.1293	5.62e-01	0	No
NOTCH3	0.0216	0.0373	-0.0515	0.0948	5.62e-01	0	No
VCAM1	0.0129	0.0223	-0.0308	0.0567	5.62e-01	0	No
VEGFC	0.0122	0.021	-0.0289	0.0532	5.62e-01	0	No
NAB2	0.0739	0.0387	-0.0019	0.1498	5.62e-02	0	No
GKN1	-0.038	0.0657	-0.1667	0.0908	5.63e-01	0	No
HSPA1A	-0.0341	0.0588	-0.1494	0.0812	5.63e-01	0	No
ITGAL	-0.0336	0.0582	-0.1476	0.0804	5.63e-01	0	No
TAC1	0.0461	0.0242	-0.0012	0.0934	5.63e-02	0	No
ADPRH	-0.0191	0.0331	-0.0841	0.0458	5.64e-01	0	No
CRYGD	0.0104	0.018	-0.0249	0.0456	5.64e-01	0	No
NTN1	0.0209	0.0363	-0.0501	0.092	5.64e-01	0	No
PDGFC	0.0145	0.0252	-0.0349	0.064	5.64e-01	0	No
RAB35	-0.0164	0.0285	-0.0722	0.0393	5.64e-01	0	No
BMPER	-0.0213	0.0371	-0.094	0.0513	5.65e-01	0	No
CD200R1L	0.0183	0.0318	-0.0441	0.0807	5.65e-01	0	No
CRH	0.0123	0.0213	-0.0295	0.0541	5.65e-01	0	No
HMG20B	0.0261	0.0453	-0.0628	0.115	5.65e-01	0.06	No
DNAJC15	-0.0281	0.0489	-0.1239	0.0678	5.66e-01	0	No
ERAP2	-0.0103	0.018	-0.0455	0.0249	5.66e-01	0.18	No
PIN4	0.0144	0.0252	-0.0349	0.0637	5.66e-01	0	No
MFAP5	-0.0241	0.042	-0.1064	0.0583	5.67e-01	0	No
FXR1	0.0213	0.0374	-0.052	0.0947	5.68e-01	0	No
IDI1	0.0252	0.044	-0.0611	0.1115	5.68e-01	0	No
PLOD2	-0.0172	0.0302	-0.0763	0.0419	5.68e-01	0	No
RHOC	0.0341	0.0598	-0.0831	0.1513	5.68e-01	0	No
TNFRSF17	0.0143	0.025	-0.0346	0.0632	5.68e-01	0	No
CLEC12A	-0.009	0.0158	-0.04	0.022	5.69e-01	0	No
EIF4EBP1	-0.0698	0.1225	-0.3099	0.1703	5.69e-01	0.01	No
PTK7	-0.0247	0.0435	-0.11	0.0605	5.69e-01	0	No
ADH7	-0.0173	0.0305	-0.077	0.0424	5.70e-01	0	No
AGR3	-0.0278	0.049	-0.1239	0.0682	5.70e-01	0	No
BIRC5	-0.0216	0.038	-0.0961	0.0529	5.70e-01	0	No
ITGAV	-0.0239	0.0422	-0.1066	0.0587	5.70e-01	0.04	No
OMD	0.0146	0.0257	-0.0358	0.065	5.70e-01	0	No
VAMP7	0.0398	0.0702	-0.0977	0.1773	5.70e-01	0	No
REG4	-0.0916	0.0331	-0.1566	-0.0267	5.70e-03	6.73	No
ACVR1B	0.0394	0.0697	-0.0971	0.176	5.71e-01	0	No
CHST3	0.0239	0.0422	-0.0588	0.1067	5.71e-01	0.01	No
CRK	-0.0343	0.0606	-0.1531	0.0845	5.71e-01	0	No
SYT7	-0.0432	0.0763	-0.1927	0.1063	5.71e-01	0	No
SPG21	0.0124	0.022	-0.0307	0.0556	5.72e-01	0	No
TIE1	-0.007	0.0125	-0.0314	0.0174	5.72e-01	0	No
YES1	0.0223	0.0395	-0.055	0.0997	5.72e-01	0.01	No
ZNF134	-0.0294	0.052	-0.1312	0.0724	5.72e-01	0	No
CD97	-0.0167	0.0296	-0.0748	0.0413	5.73e-01	0	No
DNAJB12	0.0273	0.0484	-0.0676	0.1222	5.73e-01	0.07	No
SCGB3A1	0.0102	0.0182	-0.0254	0.0458	5.73e-01	0	No
SERPINE2	0.0086	0.0153	-0.0214	0.0387	5.73e-01	0	No
SFRP2	0.0152	0.027	-0.0377	0.0682	5.73e-01	0.16	No
STAB1	-0.0122	0.0217	-0.0548	0.0303	5.73e-01	0	No
COG8	-0.0626	0.1115	-0.2811	0.1559	5.74e-01	0	No
COL9A2	0.0216	0.0385	-0.0538	0.0971	5.74e-01	0	No
KMT2C	0.0136	0.0243	-0.0339	0.0612	5.74e-01	0	No
LRFN5	-0.0161	0.0286	-0.0721	0.0399	5.74e-01	0	No
MGAT1	-0.0376	0.0668	-0.1686	0.0934	5.74e-01	0	No
MTPAP	-0.0198	0.0351	-0.0886	0.0491	5.74e-01	0	No
PKN1	0.0356	0.0633	-0.0885	0.1597	5.74e-01	0	No
MAN1B1	-0.0252	0.045	-0.1135	0.063	5.75e-01	0.08	No
VPS24	-0.0152	0.0272	-0.0686	0.0381	5.75e-01	0	No
HMGB1	-0.0119	0.0214	-0.0538	0.0299	5.76e-01	0	No
IL2RA	0.08	0.0232	0.0344	0.1255	5.76e-04	0	No
CNTF	0.0312	0.056	-0.0785	0.1409	5.77e-01	0	No
KIF23	0.0308	0.0552	-0.0775	0.139	5.77e-01	0	No
OIT3	-0.0471	0.0844	-0.2125	0.1183	5.77e-01	0	No
RBP1	-0.0312	0.0559	-0.1408	0.0785	5.77e-01	0	No
SIRT5	0.0243	0.0435	-0.0611	0.1096	5.77e-01	0	No
HAMP	0.0336	0.0603	-0.0847	0.1518	5.78e-01	0	No
PGM2	0.0291	0.0524	-0.0735	0.1318	5.78e-01	0	No
LSM4	-0.0121	0.0218	-0.0548	0.0306	5.79e-01	0	No
P2RX6	-0.0263	0.0473	-0.1191	0.0665	5.79e-01	0	No
SAT2	0.0088	0.0159	-0.0223	0.0399	5.79e-01	0	No
ST6GALNAC1	0.0144	0.026	-0.0365	0.0653	5.79e-01	0	No
TXNRD1	-0.0144	0.026	-0.0654	0.0365	5.79e-01	0.03	No
VAPA	-0.0189	0.0341	-0.0857	0.0479	5.79e-01	0	No
CCL2	-0.0204	0.0368	-0.0926	0.0518	5.80e-01	0	No
CD34	-0.0165	0.0299	-0.0751	0.0421	5.80e-01	0.24	No
CD300A	-0.0083	0.015	-0.0376	0.0211	5.81e-01	0	No
GPC3	-0.0209	0.0378	-0.0949	0.0532	5.81e-01	22.32	No
PLA2G12B	-0.0109	0.0197	-0.0494	0.0277	5.81e-01	0	No
SERPING1	0.0093	0.0169	-0.0238	0.0424	5.81e-01	0	No
SMS	-0.0722	0.1307	-0.3284	0.184	5.81e-01	56.06	No
FGF1	0.0762	0.0402	-0.0026	0.1551	5.81e-02	0	No
CCL7	0.0086	0.0157	-0.0221	0.0393	5.82e-01	0	No
IDO1	-0.0105	0.0191	-0.0478	0.0269	5.82e-01	0.13	No
PLCG1	0.0132	0.0239	-0.0338	0.0601	5.82e-01	0	No
VCAN	0.011	0.02	-0.0283	0.0503	5.82e-01	0	No
CREG1	-0.0272	0.0143	-0.0553	0.0009	5.82e-02	0	No
DPEP2	-0.01	0.0181	-0.0455	0.0256	5.83e-01	0	No
GMEB2	0.0459	0.0836	-0.1179	0.2098	5.83e-01	0.01	No
TGIF2	0.041	0.0747	-0.1054	0.1874	5.83e-01	0	No
DNAJC17	-0.0191	0.0348	-0.0873	0.0492	5.84e-01	0	No
ZNF774	0.0335	0.0612	-0.0864	0.1534	5.84e-01	0	No
CSDC2	0.0199	0.0365	-0.0516	0.0914	5.85e-01	44.71	No
PATE1	-0.0348	0.0637	-0.1596	0.0901	5.85e-01	0	No
ZNF10	-0.0189	0.0346	-0.0867	0.0489	5.85e-01	0	No
MUTED	-0.0433	0.0794	-0.199	0.1124	5.86e-01	0	No
PCDHB10	-0.0156	0.0287	-0.0718	0.0406	5.86e-01	0	No
COX6C	0.0103	0.0189	-0.0268	0.0474	5.87e-01	0.46	No
FAM151A	-0.0181	0.0333	-0.0834	0.0472	5.87e-01	0	No
NUDT12	-0.0124	0.0229	-0.0573	0.0324	5.87e-01	0	No
PRLR	0.0193	0.0356	-0.0504	0.0891	5.87e-01	0	No
TOR1AIP1	0.009	0.0166	-0.0235	0.0415	5.87e-01	0	No
KIAA1324L	0.0426	0.0225	-0.0016	0.0868	5.87e-02	0	No
SULT1E1	-0.0464	0.0246	-0.0946	0.0017	5.87e-02	0	No
[truncated: 1,707 more rows]

## Sheet: S3
Supplementary Table S3. Instrumental variables used for the significant proteins in proteome-wide Mendelian randomization analysis.
Protein	Outcome	pQTL_Dataset	SNP	Chr	Position	Effect_Allele	Other_Allele	Exposure			Outcome			F_statistic	pQTL_type
								Beta	SE	P	Beta	SE	P
ALPI	MS Susceptibility	deCODE (SomaScan v4)	rs10922098	1	196695521	T	C	-0.0726	0.0083	1.43e-18	0.0178	0.0167	2.86e-01	77.3	trans
ALPI	MS Susceptibility	deCODE (SomaScan v4)	rs550671	6	31976816	T	C	0.0687	0.0116	3.24e-09	-0.1235	0.0268	4.01e-06	31.7	trans
ALPI	MS Susceptibility	deCODE (SomaScan v4)	rs579232	9	133734641	G	T	0.0587	0.0085	4.86e-12	0.0226	0.0198	2.53e-01	935.1	trans
ALPI	MS Susceptibility	deCODE (SomaScan v4)	rs601338	19	48703417	A	G	-0.2521	0.0082	2.18e-205	-0.0564	0.0174	1.23e-03	29.7	trans
ALPI	MS Susceptibility	deCODE (SomaScan v4)	rs635634	9	133279427	C	T	0.3294	0.012	2.10e-166	0.0587	0.0206	4.26e-03	35	trans
ALPI	MS Susceptibility	deCODE (SomaScan v4)	rs7028259	9	133186261	T	C	-0.0705	0.0106	3.59e-11	-0.0289	0.0216	1.81e-01	43.8	trans
ALPI	MS Susceptibility	INTERVAL (SomaScan)	rs550057	9	136146597	T	C	-0.2543	0.0283	2.75e-19	-0.0312	0.0183	8.74e-02	64.3	trans
ALPI	MS Susceptibility	INTERVAL (SomaScan)	rs7619699	3	188237354	A	G	0.1558	0.0308	4.37e-07	0.0125	0.0208	5.46e-01	25.6	trans
ALPI	MS Susceptibility	UKB-PPP (Olink)	rs11216930	11	118618067	C	A	-0.0565	0.0074	2.30e-14	-0.0298	0.0197	1.30e-01	45.9	trans
ALPI	MS Susceptibility	UKB-PPP (Olink)	rs11244035	9	133205932	T	C	-0.4923	0.0114	0.00e+00	-0.0933	0.0415	2.47e-02	42.1	trans
ALPI	MS Susceptibility	UKB-PPP (Olink)	rs12460671	19	48434830	T	C	0.1948	0.03	8.65e-11	-0.091	0.2922	7.55e-01	1786.8	trans
ALPI	MS Susceptibility	UKB-PPP (Olink)	rs2017135	19	48880012	T	C	0.0971	0.0108	2.35e-19	0.0343	0.0254	1.78e-01	1080.6	trans
ALPI	MS Susceptibility	UKB-PPP (Olink)	rs28400012	19	48748980	T	C	0.2812	0.0086	5.45e-237	0.0575	0.021	6.09e-03	41.1	trans
ALPI	MS Susceptibility	UKB-PPP (Olink)	rs34818240	9	133450805	A	G	0.0971	0.0158	7.19e-10	0.0637	0.0571	2.65e-01	80.9	trans
ALPI	MS Susceptibility	UKB-PPP (Olink)	rs35321803	19	48801796	T	C	-0.1215	0.019	1.48e-10	0.043	0.048	3.71e-01	41.6	trans
ALPI	MS Susceptibility	UKB-PPP (Olink)	rs3760776	19	5839735	A	G	0.084	0.0124	1.22e-11	0.0097	0.0271	7.19e-01	58.3	trans
ALPI	MS Susceptibility	UKB-PPP (Olink)	rs483496	9	132506097	C	T	0.0448	0.0076	3.23e-09	0.0001	0.0332	9.98e-01	58.4	trans
ALPI	MS Susceptibility	UKB-PPP (Olink)	rs512050	9	133343008	T	C	0.1818	0.0129	2.14e-45	0.0972	0.0346	4.92e-03	35	trans
ALPI	MS Susceptibility	UKB-PPP (Olink)	rs55714927	17	7176997	T	C	0.0595	0.0078	2.11e-14	0.0002	0.029	9.95e-01	1852.3	trans
ALPI	MS Susceptibility	UKB-PPP (Olink)	rs72626225	19	48932149	A	G	0.0595	0.0092	1.12e-10	-0.0232	0.0295	4.30e-01	199.9	trans
MXRA8	MS Susceptibility	Fenland (SomaScan v4)	rs2043085	15	58680954	T	C	0.1026	0.013	3.40e-15	0.0167	0.017	3.26e-01	31.6	cis
MXRA8	MS Susceptibility	Fenland (SomaScan v4)	rs72786786	16	56985514	A	G	0.1022	0.014	3.00e-13	0.0189	0.019	3.21e-01	53.3	trans
MXRA8	MS Susceptibility	deCODE (SomaScan v4)	rs11466691	1	1204482	C	T	-0.2683	0.031	5.13e-18	0.1371	0.1198	2.53e-01	74.8	trans
MXRA8	MS Susceptibility	deCODE (SomaScan v4)	rs12353096	9	92268862	C	T	-0.0526	0.0086	9.62e-10	-0.0125	0.0169	4.58e-01	30.6	trans
MXRA8	MS Susceptibility	deCODE (SomaScan v4)	rs1260326	2	27508073	C	T	0.0577	0.009	1.43e-10	0.0092	0.0166	5.77e-01	31.4	trans
MXRA8	MS Susceptibility	deCODE (SomaScan v4)	rs13329672	15	58407738	T	C	0.0868	0.0096	1.54e-19	0.038	0.0202	6.02e-02	67.9	cis
MXRA8	MS Susceptibility	deCODE (SomaScan v4)	rs17231506	16	56960616	T	C	0.0907	0.0091	1.51e-23	0.0121	0.0178	4.96e-01	81.8	trans
MXRA8	MS Susceptibility	deCODE (SomaScan v4)	rs174536	11	61784455	C	A	-0.0486	0.0087	2.12e-08	-0.0094	0.0172	5.88e-01	80.6	trans
MXRA8	MS Susceptibility	deCODE (SomaScan v4)	rs1800588	15	58431476	T	C	0.0966	0.0108	2.78e-19	0.0024	0.0206	9.07e-01	100	cis
MXRA8	MS Susceptibility	deCODE (SomaScan v4)	rs2542941	2	171553211	T	C	-0.0679	0.0092	1.72e-13	-0.0229	0.0171	1.80e-01	57.4	trans
MXRA8	MS Susceptibility	deCODE (SomaScan v4)	rs35173225	7	73586691	T	C	0.072	0.0132	4.76e-08	0.0228	0.0284	4.23e-01	41.1	trans
MXRA8	MS Susceptibility	deCODE (SomaScan v4)	rs5104	11	116821618	T	C	-0.1004	0.0122	1.71e-16	-0.0489	0.0262	6.16e-02	54.3	trans
MXRA8	MS Susceptibility	deCODE (SomaScan v4)	rs72784717	10	17959705	T	C	0.0598	0.0108	3.22e-08	0.0273	0.0235	2.45e-01	30	trans
MXRA8	MS Susceptibility	INTERVAL (SomaScan)	rs16964628	16	8976615	T	C	-0.1346	0.0272	7.41e-07	0.0256	0.0179	1.52e-01	26.6	trans
MXRA8	MS Susceptibility	INTERVAL (SomaScan)	rs2789314	10	19335272	T	C	0.1299	0.0252	2.51e-07	0.0214	0.0172	2.14e-01	24.5	trans
MXRA8	MS Susceptibility	UKB-PPP (Olink)	rs10162642	15	58284964	A	G	-0.0617	0.0087	1.44e-12	-0.0047	0.0205	8.19e-01	60.1	cis
MXRA8	MS Susceptibility	UKB-PPP (Olink)	rs10455	2	171554763	A	G	-0.0675	0.0075	3.17e-19	-0.0231	0.0171	1.77e-01	60.6	trans
MXRA8	MS Susceptibility	UKB-PPP (Olink)	rs1065853	19	44909976	T	G	0.1597	0.013	9.00e-35	0.0677	0.0332	4.12e-02	29.7	trans
MXRA8	MS Susceptibility	UKB-PPP (Olink)	rs1260326	2	27508073	C	T	0.0549	0.0072	3.28e-14	0.0092	0.0166	5.77e-01	32.4	trans
MXRA8	MS Susceptibility	UKB-PPP (Olink)	rs13167730	5	80074424	T	G	0.0935	0.012	6.94e-15	0.0271	0.0276	3.26e-01	171.1	trans
MXRA8	MS Susceptibility	UKB-PPP (Olink)	rs13234805	7	73634852	A	G	0.0598	0.0105	1.23e-08	0.018	0.0302	5.52e-01	37.5	trans
MXRA8	MS Susceptibility	UKB-PPP (Olink)	rs2018717	9	92798223	G	A	-0.0428	0.0073	4.05e-09	-0.0024	0.018	8.94e-01	50.1	trans
MXRA8	MS Susceptibility	UKB-PPP (Olink)	rs2036686	3	1351479	G	A	0.0402	0.0074	4.92e-08	-0.0176	0.0169	2.99e-01	188	trans
MXRA8	MS Susceptibility	UKB-PPP (Olink)	rs2341348	17	31207849	T	C	-0.0421	0.0077	3.77e-08	-0.0143	0.0176	4.16e-01	84	trans
MXRA8	MS Susceptibility	UKB-PPP (Olink)	rs247617	16	56956804	A	C	0.0989	0.0076	4.28e-39	0.0122	0.0178	4.94e-01	76.2	trans
MXRA8	MS Susceptibility	UKB-PPP (Olink)	rs261290	15	58386521	C	T	-0.1025	0.0075	8.76e-43	-0.0092	0.0172	5.92e-01	30.3	cis
MXRA8	MS Susceptibility	UKB-PPP (Olink)	rs2740488	9	104899461	C	A	-0.0459	0.008	9.53e-09	-0.0427	0.019	2.47e-02	41.7	trans
MXRA8	MS Susceptibility	UKB-PPP (Olink)	rs331	8	19962894	A	G	0.0562	0.008	2.11e-12	0.0367	0.0182	4.45e-02	57.6	trans
MXRA8	MS Susceptibility	UKB-PPP (Olink)	rs34582295	1	1377431	T	C	0.0696	0.009	9.00e-15	-0.0571	0.0329	8.31e-02	80.3	trans
MXRA8	MS Susceptibility	UKB-PPP (Olink)	rs36059695	17	68904663	T	C	-0.1374	0.0213	1.05e-10	0.0591	0.1525	6.98e-01	34.6	trans
MXRA8	MS Susceptibility	UKB-PPP (Olink)	rs41174	22	30030080	T	C	0.0432	0.0076	1.26e-08	0.0384	0.0179	3.19e-02	32.9	trans
MXRA8	MS Susceptibility	UKB-PPP (Olink)	rs473224	15	58445142	G	T	-0.0924	0.0101	5.06e-20	0.0023	0.0232	9.21e-01	53.9	cis
MXRA8	MS Susceptibility	UKB-PPP (Olink)	rs5104	11	116821618	T	C	-0.1056	0.0109	5.13e-22	-0.0489	0.0262	6.16e-02	151.3	trans
MXRA8	MS Susceptibility	UKB-PPP (Olink)	rs55707100	15	43528519	T	C	-0.1401	0.0229	9.30e-10	-0.0257	0.1238	8.36e-01	93	trans
MXRA8	MS Susceptibility	UKB-PPP (Olink)	rs58761784	19	8427375	C	T	-0.0575	0.0078	2.06e-13	-0.0214	0.0183	2.44e-01	32.4	trans
MXRA8	MS Susceptibility	UKB-PPP (Olink)	rs72784717	10	17959705	T	C	0.0819	0.0094	2.59e-18	0.0273	0.0235	2.45e-01	49.4	trans
IDUA	MS Susceptibility	Fenland (SomaScan v4)	rs10778152	12	102225751	A	G	0.2169	0.0146	1.06e-49	0.0042	0.018	8.15e-01	39.6	trans
IDUA	MS Susceptibility	Fenland (SomaScan v4)	rs1250102	4	1199434	A	G	0.15	0.0203	1.57e-13	0.005	0.0275	8.55e-01	54.6	cis
IDUA	MS Susceptibility	Fenland (SomaScan v4)	rs2352936	4	290914	A	G	0.0947	0.0167	1.55e-08	-0.0203	0.0206	3.25e-01	220.7	cis
IDUA	MS Susceptibility	Fenland (SomaScan v4)	rs4690326	4	953698	A	C	-0.5323	0.0126	0.00e+00	0.0556	0.0168	8.99e-04	39.5	cis
IDUA	MS Susceptibility	Fenland (SomaScan v4)	rs55916145	4	1010778	T	C	-0.3425	0.0135	3.26e-142	-0.004	0.0178	8.22e-01	30.4	cis
IDUA	MS Susceptibility	Fenland (SomaScan v4)	rs72701845	14	93217023	A	G	-0.2369	0.0377	3.18e-10	0.0384	0.072	5.93e-01	643.7	trans
IDUA	MS Susceptibility	Fenland (SomaScan v4)	rs7980984	12	102088937	T	C	-0.0971	0.0176	3.19e-08	-0.0016	0.0219	9.42e-01	32.2	trans
IDUA	MS Susceptibility	deCODE (SomaScan v4)	rs10414043	19	44912456	A	G	-0.0862	0.0113	2.66e-14	-0.0694	0.027	1.01e-02	30.4	trans
IDUA	MS Susceptibility	deCODE (SomaScan v4)	rs12644906	4	2268807	T	C	-0.0522	0.0085	7.60e-10	-0.0251	0.0181	1.66e-01	46.8	trans
IDUA	MS Susceptibility	deCODE (SomaScan v4)	rs2213315	4	2317082	A	G	-0.0703	0.0094	5.76e-14	0.033	0.018	6.71e-02	43.5	trans
IDUA	MS Susceptibility	deCODE (SomaScan v4)	rs2244608	12	120979185	G	A	0.0475	0.0086	2.80e-08	-0.0122	0.0176	4.86e-01	568.5	trans
IDUA	MS Susceptibility	deCODE (SomaScan v4)	rs3999089	10	63444048	G	A	0.054	0.0079	8.05e-12	-0.0081	0.0162	6.17e-01	30.8	trans
IDUA	MS Susceptibility	deCODE (SomaScan v4)	rs4678322	3	136093681	T	G	-0.0603	0.0094	1.52e-10	-0.0054	0.0209	7.96e-01	100.8	trans
IDUA	MS Susceptibility	deCODE (SomaScan v4)	rs4865447	4	1623527	G	A	-0.0871	0.0087	9.78e-24	0.0344	0.0246	1.62e-01	46.2	cis
IDUA	MS Susceptibility	deCODE (SomaScan v4)	rs55707100	15	43528519	T	C	0.2418	0.0241	1.02e-23	-0.0257	0.1238	8.36e-01	47.6	trans
IDUA	MS Susceptibility	deCODE (SomaScan v4)	rs56252442	19	18118398	T	G	0.0618	0.0091	1.09e-11	-0.1069	0.0194	3.84e-08	58	trans
IDUA	MS Susceptibility	deCODE (SomaScan v4)	rs6659116	1	172478443	G	A	-0.0508	0.0092	3.45e-08	-0.0224	0.0206	2.76e-01	44	trans
IDUA	MS Susceptibility	deCODE (SomaScan v4)	rs71604324	4	776565	A	G	0.1305	0.0141	1.76e-20	-0.0071	0.0318	8.23e-01	41	cis
IDUA	MS Susceptibility	deCODE (SomaScan v4)	rs7953080	12	101547305	A	G	0.0528	0.008	4.22e-11	0.0052	0.0166	7.55e-01	86	trans
IDUA	MS Susceptibility	deCODE (SomaScan v4)	rs873785	4	931361	C	T	0.3778	0.0061	0.00e+00	-0.0341	0.0173	4.91e-02	3867.5	cis
IDUA	MS Susceptibility	INTERVAL (SomaScan)	rs3822020	4	985727	A	G	-0.608	0.0235	7.24e-148	0.0654	0.0178	2.36e-04	30.7	cis
IDUA	MS Susceptibility	UKB-PPP (Olink)	rs10733793	10	63564049	G	T	0.0391	0.0065	1.51e-09	-0.0124	0.0164	4.49e-01	34.4	trans
IDUA	MS Susceptibility	UKB-PPP (Olink)	rs10778152	12	101831973	G	A	-0.2389	0.0073	2.07e-233	-0.0042	0.018	8.15e-01	33.4	trans
IDUA	MS Susceptibility	UKB-PPP (Olink)	rs11791806	9	34633532	T	C	0.0568	0.0086	3.76e-11	-0.01	0.0222	6.54e-01	56.8	trans
IDUA	MS Susceptibility	UKB-PPP (Olink)	rs11934823	4	1400243	T	C	0.175	0.0127	2.92e-43	-0.0512	0.0698	4.63e-01	50	cis
IDUA	MS Susceptibility	UKB-PPP (Olink)	rs12152351	3	57644291	T	C	0.0488	0.0084	7.35e-09	-0.0622	0.0216	3.89e-03	132.1	trans
IDUA	MS Susceptibility	UKB-PPP (Olink)	rs1408579	10	100152437	T	C	-0.0369	0.0065	1.06e-08	-0.0102	0.0164	5.32e-01	87.5	trans
IDUA	MS Susceptibility	UKB-PPP (Olink)	rs174592	11	61851136	G	A	-0.0368	0.0067	3.85e-08	-0.0094	0.0177	5.97e-01	31.5	trans
IDUA	MS Susceptibility	UKB-PPP (Olink)	rs17781378	4	886306	C	T	0.3424	0.0075	0.00e+00	-0.0432	0.0167	9.48e-03	43.7	cis
IDUA	MS Susceptibility	UKB-PPP (Olink)	rs2389688	4	118815641	C	A	-0.052	0.0075	4.26e-12	-0.0163	0.0165	3.25e-01	80.2	trans
IDUA	MS Susceptibility	UKB-PPP (Olink)	rs28624757	4	1523176	C	T	0.0506	0.0075	1.31e-11	-0.0179	0.0232	4.39e-01	87.4	cis
IDUA	MS Susceptibility	UKB-PPP (Olink)	rs28657908	7	156852818	T	C	-0.0368	0.0066	2.04e-08	-0.0133	0.0165	4.19e-01	73.1	trans
IDUA	MS Susceptibility	UKB-PPP (Olink)	rs28929474	14	94378610	T	C	0.2611	0.0227	1.45e-30	0.1007	0.0602	9.41e-02	2112.3	trans
IDUA	MS Susceptibility	UKB-PPP (Olink)	rs41292412	18	58451126	T	C	0.1706	0.0296	8.40e-09	-0.3348	0.2368	1.57e-01	51.5	trans
IDUA	MS Susceptibility	UKB-PPP (Olink)	rs469772	1	91064748	T	C	-0.05	0.0082	9.74e-10	0.0367	0.0218	9.23e-02	480.7	trans
IDUA	MS Susceptibility	UKB-PPP (Olink)	rs55707100	15	43528519	T	C	0.1964	0.021	8.63e-21	-0.0257	0.1238	8.36e-01	190.2	trans
IDUA	MS Susceptibility	UKB-PPP (Olink)	rs57096673	4	1095952	T	C	-0.0612	0.0085	7.05e-13	-0.0024	0.0208	9.08e-01	45.8	cis
IDUA	MS Susceptibility	UKB-PPP (Olink)	rs58542926	19	19268740	T	C	0.1151	0.0123	8.79e-21	-0.0286	0.0311	3.58e-01	31	trans
IDUA	MS Susceptibility	UKB-PPP (Olink)	rs59084494	6	130036899	A	G	0.0386	0.0066	4.47e-09	0.0393	0.0166	1.78e-02	48	trans
IDUA	MS Susceptibility	UKB-PPP (Olink)	rs62000717	14	39362101	T	C	0.0595	0.0084	1.52e-12	0.0005	0.0199	9.80e-01	33.9	trans
IDUA	MS Susceptibility	UKB-PPP (Olink)	rs6682862	1	177969302	A	G	0.0585	0.0087	1.89e-11	0.0037	0.0223	8.68e-01	37.4	trans
IDUA	MS Susceptibility	UKB-PPP (Olink)	rs687339	3	136213517	T	C	0.0584	0.0078	4.72e-14	0.0089	0.0196	6.48e-01	45.1	trans
IDUA	MS Susceptibility	UKB-PPP (Olink)	rs7100001	10	72894996	A	G	-0.0858	0.015	1.08e-08	-0.0146	0.0385	7.04e-01	33.2	trans
IDUA	MS Susceptibility	UKB-PPP (Olink)	rs7980984	12	101695159	T	C	-0.0699	0.0086	4.57e-16	-0.0016	0.0219	9.42e-01	36.5	trans
IDUA	MS Susceptibility	UKB-PPP (Olink)	rs9990527	4	1330572	T	C	0.2133	0.0097	1.51e-106	0.0017	0.031	9.56e-01	32.7	cis
NID2	MS Susceptibility	Fenland (SomaScan v4)	rs1253678	14	52457777	A	G	-0.5385	0.013	0.00e+00	0.0444	0.0175	1.11e-02	1715.9	cis
NID2	MS Susceptibility	Fenland (SomaScan v4)	rs7153129	14	52750461	A	G	-0.1156	0.0132	1.91e-18	0.0284	0.0163	8.13e-02	60.5	cis
NID2	MS Susceptibility	deCODE (SomaScan v4)	rs10137242	14	52123821	T	C	0.2029	0.0122	8.19e-62	-0.0133	0.024	5.79e-01	67.7	cis
NID2	MS Susceptibility	deCODE (SomaScan v4)	rs11757455	6	112201651	A	G	0.0886	0.0161	3.70e-08	0.019	0.0362	6.00e-01	34.4	trans
NID2	MS Susceptibility	deCODE (SomaScan v4)	rs1253678	14	51991059	A	G	-0.3319	0.0069	0.00e+00	0.0444	0.0175	1.11e-02	112.1	cis
NID2	MS Susceptibility	deCODE (SomaScan v4)	rs1671176	19	55059414	C	A	0.0493	0.0089	3.19e-08	-0.0137	0.0186	4.62e-01	2309.7	trans
NID2	MS Susceptibility	deCODE (SomaScan v4)	rs17253026	14	52363004	C	T	-0.1868	0.0147	7.36e-37	-0.0135	0.0261	6.05e-01	275.2	cis
NID2	MS Susceptibility	deCODE (SomaScan v4)	rs56336341	14	53587771	T	C	-0.0835	0.0087	8.58e-22	-0.0199	0.0179	2.66e-01	160.8	trans
NID2	MS Susceptibility	deCODE (SomaScan v4)	rs62003545	14	52944663	G	A	-0.2013	0.0298	1.35e-11	0.0706	0.1496	6.37e-01	45.7	cis
NID2	MS Susceptibility	deCODE (SomaScan v4)	rs7073753	10	63303060	T	C	0.0661	0.008	1.95e-16	-0.0012	0.0163	9.41e-01	92	trans
NID2	MS Susceptibility	deCODE (SomaScan v4)	rs8009295	14	50531065	T	G	-0.0507	0.0086	4.59e-09	0.001	0.0171	9.53e-01	30.6	trans
NID2	MS Susceptibility	INTERVAL (SomaScan)	rs1072181	14	52651511	T	C	-0.129	0.0245	1.35e-07	0.0148	0.0162	3.62e-01	30.1	cis
NID2	MS Susceptibility	INTERVAL (SomaScan)	rs1151582	14	52482768	T	C	-0.3942	0.0233	2.57e-64	0.0273	0.0165	9.85e-02	286.2	cis
NID2	MS Susceptibility	INTERVAL (SomaScan)	rs6850557	4	110911015	A	G	-0.1329	0.0267	6.76e-07	0.021	0.0177	2.35e-01	27.7	trans
NID2	MS Susceptibility	INTERVAL (SomaScan)	rs7080386	10	65048306	A	C	0.1388	0.0253	3.98e-08	-0.0006	0.0155	9.69e-01	24.8	trans
NID2	MS Susceptibility	UKB-PPP (Olink)	rs11723160	4	83050510	G	A	0.0546	0.0089	9.09e-10	0.0114	0.0221	6.07e-01	62	trans
NID2	MS Susceptibility	UKB-PPP (Olink)	rs11794772	9	96356163	A	G	-0.0647	0.0078	1.32e-16	0.0389	0.0185	3.57e-02	47.6	trans
NID2	MS Susceptibility	UKB-PPP (Olink)	rs12445050	16	81837364	T	C	0.1005	0.0099	2.98e-24	-0.0428	0.0244	7.92e-02	33.5	trans
NID2	MS Susceptibility	UKB-PPP (Olink)	rs12767683	10	102556824	A	C	0.0568	0.0073	7.33e-15	-0.0131	0.0182	4.72e-01	46.5	trans
NID2	MS Susceptibility	UKB-PPP (Olink)	rs12884561	14	52113439	G	A	0.1804	0.0278	8.02e-11	-0.0759	0.0584	1.93e-01	65.9	cis
NID2	MS Susceptibility	UKB-PPP (Olink)	rs13412535	2	224010157	A	G	-0.0584	0.0081	7.27e-13	0.0457	0.0295	1.21e-01	40.4	trans
NID2	MS Susceptibility	UKB-PPP (Olink)	rs1354034	3	56815721	C	T	-0.0565	0.007	4.81e-16	-0.014	0.017	4.11e-01	33.5	trans
NID2	MS Susceptibility	UKB-PPP (Olink)	rs17124893	14	52018479	A	G	-0.4466	0.0082	0.00e+00	0.0473	0.0177	7.45e-03	34.6	cis
NID2	MS Susceptibility	UKB-PPP (Olink)	rs1917342	6	70640051	G	A	-0.0515	0.0075	5.18e-12	0.0197	0.0181	2.76e-01	158.8	trans
NID2	MS Susceptibility	UKB-PPP (Olink)	rs274555	5	132387259	T	C	0.0515	0.007	2.50e-13	0.0177	0.0168	2.92e-01	60.5	trans
NID2	MS Susceptibility	UKB-PPP (Olink)	rs2757579	6	163439839	G	T	-0.0417	0.0072	6.99e-09	-0.0233	0.0172	1.76e-01	32.8	trans
NID2	MS Susceptibility	UKB-PPP (Olink)	rs35277580	12	6185368	A	G	-0.0484	0.0069	1.79e-12	-0.0553	0.0436	2.05e-01	68.4	trans
NID2	MS Susceptibility	UKB-PPP (Olink)	rs36016197	14	51987660	C	A	-0.3719	0.0089	0.00e+00	0.0137	0.0201	4.95e-01	34.8	cis
NID2	MS Susceptibility	UKB-PPP (Olink)	rs3827978	20	19300647	T	C	0.0697	0.0072	2.32e-22	0.0168	0.017	3.22e-01	33.6	trans
NID2	MS Susceptibility	UKB-PPP (Olink)	rs61469632	9	132986603	C	T	-0.0832	0.0141	3.60e-09	-0.0378	0.0437	3.87e-01	92.7	trans
NID2	MS Susceptibility	UKB-PPP (Olink)	rs61978213	14	70187041	A	G	0.1116	0.0189	3.44e-09	-0.0521	0.078	5.04e-01	1763.7	trans
NID2	MS Susceptibility	UKB-PPP (Olink)	rs6961069	7	80589645	T	C	0.0578	0.007	1.35e-16	0.0051	0.0162	7.53e-01	2983.5	trans
NID2	MS Susceptibility	UKB-PPP (Olink)	rs72678116	14	51856712	G	T	0.2019	0.021	6.09e-22	-0.0282	0.081	7.28e-01	42.3	cis
NID2	MS Susceptibility	UKB-PPP (Olink)	rs7618405	3	18209017	A	C	-0.058	0.0085	9.35e-12	0.0205	0.0196	2.95e-01	43.2	trans
NID2	MS Susceptibility	UKB-PPP (Olink)	rs7896897	10	3098542	A	G	0.0428	0.0074	7.14e-09	0.018	0.0204	3.79e-01	34.9	trans
NID2	MS Susceptibility	UKB-PPP (Olink)	rs892090	19	55027704	G	T	0.143	0.0092	6.23e-54	-0.0248	0.0221	2.62e-01	51.5	trans
NID2	MS Susceptibility	UKB-PPP (Olink)	rs9410205	9	88787507	A	G	-0.0802	0.014	9.98e-09	-0.029	0.0342	3.97e-01	45.2	trans
MANSC1	MS Severity	deCODE (SomaScan v4)	rs1059091	11	309127	G	A	-0.0563	0.0089	2.50e-10	-0.0039	0.0124	7.53e-01	37	trans
MANSC1	MS Severity	deCODE (SomaScan v4)	rs11783134	8	69817628	G	A	0.0458	0.0083	2.90e-08	-0.0093	0.0115	4.20e-01	64.6	trans
MANSC1	MS Severity	deCODE (SomaScan v4)	rs118164843	12	12195444	A	G	0.1372	0.0243	1.74e-08	0.1112	0.0466	1.71e-02	40	cis
MANSC1	MS Severity	deCODE (SomaScan v4)	rs12035995	1	47434787	A	G	-0.0881	0.0145	1.18e-09	0.008	0.0215	7.10e-01	176.7	trans
MANSC1	MS Severity	deCODE (SomaScan v4)	rs1260326	2	27508073	C	T	0.0682	0.0087	6.12e-15	0.0171	0.0115	1.39e-01	61.4	trans
MANSC1	MS Severity	deCODE (SomaScan v4)	rs2011962	4	81299170	C	A	0.0566	0.0091	6.06e-10	-0.0132	0.013	3.09e-01	31.8	trans
MANSC1	MS Severity	deCODE (SomaScan v4)	rs2978916	8	6970719	A	G	0.0531	0.0086	7.82e-10	-0.0038	0.0124	7.60e-01	755.4	trans
MANSC1	MS Severity	deCODE (SomaScan v4)	rs3825259	12	12343701	G	A	0.3843	0.014	2.70e-166	0.0375	0.0178	3.48e-02	31.1	cis
MANSC1	MS Severity	deCODE (SomaScan v4)	rs3862627	11	126311697	A	G	-0.1184	0.0089	2.49e-40	-0.0336	0.0137	1.44e-02	31.4	trans
MANSC1	MS Severity	deCODE (SomaScan v4)	rs55954186	3	58450749	A	G	0.0559	0.009	5.98e-10	-0.0013	0.0126	9.19e-01	41.5	trans
MANSC1	MS Severity	deCODE (SomaScan v4)	rs56378716	17	58279141	G	A	0.2054	0.0312	4.76e-11	0.0354	0.0509	4.87e-01	43.3	trans
MANSC1	MS Severity	deCODE (SomaScan v4)	rs56710099	11	126375482	A	G	0.1156	0.0148	4.64e-15	0.0327	0.0193	9.11e-02	38.4	trans
MANSC1	MS Severity	deCODE (SomaScan v4)	rs600038	9	133276354	T	C	0.1005	0.0114	1.59e-18	-0.0293	0.0137	3.28e-02	96.6	trans
MANSC1	MS Severity	deCODE (SomaScan v4)	rs601338	19	48703417	A	G	0.0614	0.0085	4.28e-13	0.0095	0.0114	4.06e-01	52.5	trans
MANSC1	MS Severity	deCODE (SomaScan v4)	rs61747728	1	179557079	T	C	0.1632	0.0203	9.22e-16	0.0624	0.0328	5.75e-02	60.9	trans
MANSC1	MS Severity	deCODE (SomaScan v4)	rs62132278	19	836654	T	C	0.0913	0.0093	8.55e-23	0.0088	0.0136	5.19e-01	38.3	trans
MANSC1	MS Severity	deCODE (SomaScan v4)	rs7305701	12	123665466	C	T	-0.0468	0.0083	2.05e-08	-0.002	0.0118	8.68e-01	38.3	trans
MANSC1	MS Severity	deCODE (SomaScan v4)	rs736107	12	12474476	A	G	0.0488	0.0087	2.41e-08	-0.0135	0.0122	2.71e-01	32.7	cis
MANSC1	MS Severity	deCODE (SomaScan v4)	rs77542162	17	69085137	G	A	0.1612	0.026	5.71e-10	0.1017	0.0505	4.41e-02	37.8	trans
MANSC1	MS Severity	deCODE (SomaScan v4)	rs9468925	6	31291060	A	G	-0.0489	0.0085	1.05e-08	-0.0202	0.0119	8.98e-02	30.8	trans
MANSC1	MS Severity	INTERVAL (SomaScan)	rs115763072	5	88400180	T	C	-0.2909	0.0579	5.13e-07	-0.0114	0.0291	6.94e-01	36	trans
MANSC1	MS Severity	INTERVAL (SomaScan)	rs2160588	12	12487447	A	G	0.5024	0.0371	8.71e-42	0.0401	0.0181	2.65e-02	183.4	cis
MANSC1	MS Severity	INTERVAL (SomaScan)	rs41290854	6	117113365	A	G	-0.4202	0.0823	3.24e-07	-0.0321	0.0419	4.43e-01	24.1	trans
MANSC1	MS Severity	INTERVAL (SomaScan)	rs55952682	19	835908	T	C	0.1571	0.0289	5.62e-08	0.0104	0.0132	4.32e-01	29.5	trans
MANSC1	MS Severity	INTERVAL (SomaScan)	rs674218	11	126109060	A	G	-0.1655	0.0276	2.09e-09	-0.0305	0.0135	2.43e-02	25.2	trans
MANSC1	MS Severity	INTERVAL (SomaScan)	rs78554631	16	84360719	A	G	0.2566	0.0523	9.55e-07	-0.0158	0.027	5.58e-01	26.1	trans
MANSC1	MS Severity	UKB-PPP (Olink)	rs10419198	19	49534760	T	C	0.0568	0.0086	4.94e-11	-0.0127	0.0128	3.20e-01	32.3	trans
MANSC1	MS Severity	UKB-PPP (Olink)	rs10445407	17	81288009	A	C	-0.0543	0.0075	3.64e-13	0.0135	0.012	2.60e-01	95.5	trans
MANSC1	MS Severity	UKB-PPP (Olink)	rs1059091	11	309127	G	A	-0.0598	0.008	9.44e-14	-0.0039	0.0124	7.53e-01	31.3	trans
MANSC1	MS Severity	UKB-PPP (Olink)	rs10759635	9	113249645	T	C	-0.0482	0.0079	1.12e-09	-0.0089	0.0125	4.75e-01	37.7	trans
MANSC1	MS Severity	UKB-PPP (Olink)	rs11253511	10	918892	T	C	0.0498	0.0088	1.33e-08	-0.0018	0.014	9.00e-01	31.2	trans
MANSC1	MS Severity	UKB-PPP (Olink)	rs112926042	4	724801	T	C	0.0558	0.0081	5.20e-12	0	0.0127	9.98e-01	43.2	trans
MANSC1	MS Severity	UKB-PPP (Olink)	rs1137844	19	35852177	G	C	0.0496	0.0081	8.07e-10	-0.0025	0.0126	8.39e-01	47.4	trans
MANSC1	MS Severity	UKB-PPP (Olink)	rs11721168	3	58422952	A	G	0.0563	0.0077	3.68e-13	-0.0013	0.0124	9.15e-01	35.8	trans
MANSC1	MS Severity	UKB-PPP (Olink)	rs12110481	6	31030535	T	G	-0.0472	0.0079	2.24e-09	-0.0193	0.0119	1.04e-01	68	trans
MANSC1	MS Severity	UKB-PPP (Olink)	rs1260326	2	27508073	C	T	0.0822	0.0077	8.79e-27	0.0171	0.0115	1.39e-01	31.8	trans
MANSC1	MS Severity	UKB-PPP (Olink)	rs12941811	17	40003082	C	T	-0.0632	0.0075	5.44e-17	-0.0015	0.0117	9.01e-01	37.3	trans
MANSC1	MS Severity	UKB-PPP (Olink)	rs13107325	4	102267552	T	C	0.086	0.0143	1.61e-09	-0.0183	0.0214	3.91e-01	37.1	trans
MANSC1	MS Severity	UKB-PPP (Olink)	rs146326139	12	123672628	C	G	0.2026	0.0326	5.07e-10	0.0392	0.0531	4.60e-01	91.5	trans
MANSC1	MS Severity	UKB-PPP (Olink)	rs149131600	19	35058218	T	C	-0.0553	0.0099	2.22e-08	0.021	0.0167	2.08e-01	52.4	trans
MANSC1	MS Severity	UKB-PPP (Olink)	rs2143466	6	32341546	T	C	-0.0634	0.0077	1.61e-16	-0.0151	0.0121	2.11e-01	114.8	trans
MANSC1	MS Severity	UKB-PPP (Olink)	rs2256539	6	29969963	T	C	0.0526	0.0076	5.75e-12	-0.0163	0.0116	1.59e-01	41.1	trans
MANSC1	MS Severity	UKB-PPP (Olink)	rs2978854	8	6980417	T	C	-0.0588	0.0082	6.70e-13	0.001	0.013	9.39e-01	47	trans
MANSC1	MS Severity	UKB-PPP (Olink)	rs4253238	4	186227233	T	C	-0.073	0.0075	2.21e-22	-0.0243	0.0115	3.48e-02	30.1	trans
MANSC1	MS Severity	UKB-PPP (Olink)	rs4841132	8	9326086	G	A	-0.0781	0.013	1.73e-09	0.0052	0.0208	8.02e-01	60.6	trans
MANSC1	MS Severity	UKB-PPP (Olink)	rs495828	9	133279294	T	G	-0.088	0.0092	1.12e-21	0.0278	0.0137	4.19e-02	56.4	trans
MANSC1	MS Severity	UKB-PPP (Olink)	rs4997081	16	20353912	C	G	-0.068	0.0095	8.17e-13	0.0169	0.0145	2.46e-01	86.7	trans
MANSC1	MS Severity	UKB-PPP (Olink)	rs55714927	17	7176997	T	C	0.0743	0.0095	4.40e-15	0.0083	0.0153	5.87e-01	52.8	trans
MANSC1	MS Severity	UKB-PPP (Olink)	rs55868267	15	64249271	A	G	0.0821	0.0119	5.79e-12	-0.0034	0.0177	8.47e-01	47.4	trans
MANSC1	MS Severity	UKB-PPP (Olink)	rs56710099	11	126375482	A	G	0.1172	0.0131	4.68e-19	0.0327	0.0193	9.11e-02	51.2	trans
MANSC1	MS Severity	UKB-PPP (Olink)	rs602662	19	48703728	A	G	0.0421	0.0075	2.37e-08	0.0049	0.0113	6.66e-01	51.6	trans
MANSC1	MS Severity	UKB-PPP (Olink)	rs61747728	1	179557079	T	C	0.1815	0.0195	1.24e-20	0.0624	0.0328	5.75e-02	36.3	trans
MANSC1	MS Severity	UKB-PPP (Olink)	rs6573559	14	64456448	T	G	-0.0491	0.008	1.01e-09	-0.0105	0.0126	4.05e-01	38.6	trans
MANSC1	MS Severity	UKB-PPP (Olink)	rs6705658	2	62312181	T	C	0.0535	0.0078	6.95e-12	0.0109	0.012	3.61e-01	47.6	trans
MANSC1	MS Severity	UKB-PPP (Olink)	rs6761276	2	113074735	C	T	-0.0415	0.0076	4.18e-08	-0.0126	0.0119	2.88e-01	36.4	trans
MANSC1	MS Severity	UKB-PPP (Olink)	rs7254911	19	837680	G	C	0.0863	0.0088	1.47e-22	0.0079	0.0137	5.61e-01	94.7	trans
MANSC1	MS Severity	UKB-PPP (Olink)	rs73017399	11	126316417	C	G	-0.1387	0.0088	8.86e-56	-0.0344	0.0137	1.19e-02	55.5	trans
MANSC1	MS Severity	UKB-PPP (Olink)	rs75166367	2	162107791	A	G	-0.1224	0.0157	6.82e-15	0.0095	0.0259	7.13e-01	247.6	trans
MANSC1	MS Severity	UKB-PPP (Olink)	rs77059113	2	43445369	G	T	0.0926	0.0145	1.47e-10	0.0207	0.0232	3.71e-01	79.6	trans
MANSC1	MS Severity	UKB-PPP (Olink)	rs77542162	17	69085137	G	A	0.1523	0.0251	1.28e-09	0.1017	0.0505	4.41e-02	61.5	trans
MANSC1	MS Severity	UKB-PPP (Olink)	rs78269053	14	24325108	G	A	0.0509	0.009	1.72e-08	0.0079	0.0143	5.80e-01	70.2	trans
MANSC1	MS Severity	UKB-PPP (Olink)	rs9506687	13	21461663	A	G	0.0613	0.0085	4.52e-13	0.0236	0.014	9.25e-02	36.8	trans
CBR1	MS Severity	Fenland (SomaScan v4)	rs12038333	1	196672454	A	G	0.1303	0.0137	2.57e-21	-0.0085	0.0118	4.74e-01	90.5	trans
CBR1	MS Severity	Fenland (SomaScan v4)	rs16993864	21	37446599	A	C	-1.1984	0.0484	3.22e-135	0.0877	0.0384	2.24e-02	613.1	cis
CBR1	MS Severity	deCODE (SomaScan v4)	rs137938628	21	35649938	A	T	0.1388	0.0225	6.43e-10	-0.0324	0.0343	3.44e-01	38.2	trans
CBR1	MS Severity	deCODE (SomaScan v4)	rs149505588	21	36593035	A	C	-0.1561	0.0247	2.58e-10	-0.0173	0.0527	7.43e-01	57.9	cis
CBR1	MS Severity	deCODE (SomaScan v4)	rs16993864	21	36074301	A	C	-0.9106	0.0244	6.44e-306	0.0877	0.0384	2.24e-02	1397.8	trans
CBR1	MS Severity	deCODE (SomaScan v4)	rs76856299	21	35945598	C	A	0.1437	0.0189	2.80e-14	-0.0124	0.0343	7.17e-01	40	trans
CBR1	MS Severity	INTERVAL (SomaScan)	rs112202751	2	159722218	A	G	-0.1645	0.0335	8.71e-07	0.0059	0.0158	7.11e-01	54.4	trans
CBR1	MS Severity	INTERVAL (SomaScan)	rs16993864	21	37446599	A	C	-1.2151	0.0827	6.61e-49	0.0877	0.0384	2.24e-02	215.9	cis
CBR1	MS Severity	INTERVAL (SomaScan)	rs4817770	21	37461348	T	C	0.2867	0.0378	3.16e-14	-0.0124	0.0184	5.01e-01	57.5	cis
CBR1	MS Severity	INTERVAL (SomaScan)	rs56007488	4	124462116	T	C	0.1764	0.0347	3.55e-07	-0.0321	0.016	4.45e-02	24.1	trans
CBR1	MS Severity	INTERVAL (SomaScan)	rs62143197	19	54320716	A	G	0.2228	0.0302	1.70e-13	-0.0113	0.0161	4.83e-01	24	trans
CBR1	MS Severity	INTERVAL (SomaScan)	rs76976575	4	27371120	A	C	0.4579	0.0935	9.77e-07	-0.035	0.042	4.04e-01	25.8	trans
LYVE1	MS Severity	Fenland (SomaScan v4)	rs112771035	11	126225876	C	G	-0.505	0.0244	1.56e-95	-0.0442	0.0236	6.12e-02	127.2	trans
LYVE1	MS Severity	Fenland (SomaScan v4)	rs12449427	17	7173279	C	G	0.103	0.015	6.71e-12	0.0094	0.0142	5.10e-01	104.9	trans
LYVE1	MS Severity	Fenland (SomaScan v4)	rs17619859	2	232088629	C	G	-0.1941	0.0321	1.49e-09	0.0001	0.0282	9.97e-01	59.4	trans
LYVE1	MS Severity	Fenland (SomaScan v4)	rs1955512	14	33175822	A	G	0.1342	0.0131	1.27e-24	0.0225	0.0119	5.86e-02	168.4	trans
LYVE1	MS Severity	Fenland (SomaScan v4)	rs35468145	11	10647995	A	G	0.4166	0.0321	1.96e-38	0.0305	0.0289	2.91e-01	57.6	cis
LYVE1	MS Severity	Fenland (SomaScan v4)	rs6112930	20	2106355	A	G	-0.0994	0.0131	3.05e-14	-0.0347	0.0119	3.59e-03	47.2	trans
LYVE1	MS Severity	Fenland (SomaScan v4)	rs72861081	11	10601273	A	G	0.3191	0.058	3.72e-08	0.1863	0.0432	1.63e-05	52.2	cis
LYVE1	MS Severity	Fenland (SomaScan v4)	rs75071241	11	126232186	A	G	-0.1973	0.0273	4.66e-13	0.0357	0.0246	1.47e-01	428.4	trans
LYVE1	MS Severity	Fenland (SomaScan v4)	rs76385522	11	10620991	T	C	0.2851	0.037	1.39e-14	0.0195	0.0374	6.02e-01	30.3	cis
LYVE1	MS Severity	Fenland (SomaScan v4)	rs7865362	9	33117965	T	C	0.1511	0.0134	1.45e-29	0.0103	0.0119	3.86e-01	36.6	trans
LYVE1	MS Severity	deCODE (SomaScan v4)	rs10769263	11	47395632	C	A	-0.0613	0.0088	2.90e-12	-0.0193	0.0118	1.01e-01	30.6	trans
LYVE1	MS Severity	deCODE (SomaScan v4)	rs11230633	11	61197989	C	T	0.0703	0.0086	4.07e-16	0.0247	0.0137	7.17e-02	51.7	trans
LYVE1	MS Severity	deCODE (SomaScan v4)	rs112771035	11	126355981	G	C	0.5218	0.0185	1.26e-175	0.0442	0.0236	6.12e-02	59.4	trans
LYVE1	MS Severity	deCODE (SomaScan v4)	rs112996178	11	118738889	T	C	-0.0591	0.0095	5.91e-10	-0.0007	0.0136	9.57e-01	99.8	trans
LYVE1	MS Severity	deCODE (SomaScan v4)	rs114527818	11	10597494	A	T	0.4138	0.0194	7.83e-101	0.0325	0.0287	2.58e-01	143.2	cis
LYVE1	MS Severity	deCODE (SomaScan v4)	rs1151849	12	120902796	A	G	0.0545	0.0084	8.51e-11	0.0041	0.0116	7.24e-01	68.8	trans
LYVE1	MS Severity	deCODE (SomaScan v4)	rs117633773	17	6953365	A	G	0.1522	0.0207	1.83e-13	0.0002	0.0349	9.94e-01	58.6	trans
LYVE1	MS Severity	deCODE (SomaScan v4)	rs12289747	11	10585458	G	A	-0.1629	0.0213	1.94e-14	0.0899	0.0381	1.81e-02	454.4	cis
LYVE1	MS Severity	deCODE (SomaScan v4)	rs12978875	19	3386575	A	G	0.0504	0.0088	9.84e-09	-0.0049	0.0133	7.11e-01	48.8	trans
LYVE1	MS Severity	deCODE (SomaScan v4)	rs13240065	7	73601039	A	G	0.0746	0.0127	4.88e-09	0.0027	0.0177	8.79e-01	66.2	trans
LYVE1	MS Severity	deCODE (SomaScan v4)	rs143501783	17	7897001	C	T	0.3588	0.0381	4.87e-21	-0.0435	0.0547	4.26e-01	38.4	trans
LYVE1	MS Severity	deCODE (SomaScan v4)	rs1453869	4	98970487	C	T	-0.0491	0.0084	6.11e-09	0.0292	0.0122	1.73e-02	798.3	trans
LYVE1	MS Severity	deCODE (SomaScan v4)	rs1955512	14	32706616	A	G	0.0894	0.0084	2.28e-26	0.0225	0.0119	5.86e-02	110	trans
LYVE1	MS Severity	deCODE (SomaScan v4)	rs2316515	6	410848	G	A	-0.0477	0.0085	2.40e-08	-0.0065	0.0116	5.77e-01	42.1	trans
LYVE1	MS Severity	deCODE (SomaScan v4)	rs2394668	10	70184195	A	G	-0.0627	0.0087	6.34e-13	-0.0032	0.0125	7.98e-01	112.9	trans
LYVE1	MS Severity	deCODE (SomaScan v4)	rs2470872	3	98969720	T	A	-0.0642	0.0085	5.26e-14	0.0128	0.0117	2.73e-01	54.2	trans
LYVE1	MS Severity	deCODE (SomaScan v4)	rs333947	1	109928142	A	G	0.0654	0.0118	3.21e-08	0.0038	0.0172	8.27e-01	209.4	trans
LYVE1	MS Severity	deCODE (SomaScan v4)	rs35167570	6	6328079	T	C	-0.0482	0.0087	2.91e-08	0.0197	0.012	1.01e-01	88.6	trans
LYVE1	MS Severity	deCODE (SomaScan v4)	rs56157435	9	34111105	T	C	0.057	0.0088	7.98e-11	0.0228	0.0122	6.08e-02	40	trans
LYVE1	MS Severity	deCODE (SomaScan v4)	rs61516276	2	231194152	G	C	-0.1831	0.021	2.96e-18	-0.0055	0.0282	8.44e-01	32.9	trans
LYVE1	MS Severity	deCODE (SomaScan v4)	rs700801	9	76619731	A	G	-0.08	0.0103	9.11e-15	0.0177	0.0141	2.10e-01	37.5	trans
LYVE1	MS Severity	deCODE (SomaScan v4)	rs7266553	20	2119982	T	A	-0.0858	0.0087	8.44e-23	-0.0345	0.0119	3.71e-03	75.9	trans
LYVE1	MS Severity	deCODE (SomaScan v4)	rs72861085	11	10581034	G	A	-0.2527	0.0305	1.10e-16	-0.1864	0.0432	1.63e-05	96.6	cis
LYVE1	MS Severity	deCODE (SomaScan v4)	rs75071241	11	126362291	A	G	-0.1882	0.0179	1.00e-25	0.0357	0.0246	1.47e-01	31.5	trans
LYVE1	MS Severity	deCODE (SomaScan v4)	rs75279336	11	10224546	G	C	-0.5192	0.052	1.71e-23	0.0224	0.0469	6.32e-01	56.6	cis
LYVE1	MS Severity	deCODE (SomaScan v4)	rs7601767	2	48050351	A	G	-0.0556	0.0091	9.11e-10	-0.0077	0.0118	5.15e-01	39.3	trans
LYVE1	MS Severity	deCODE (SomaScan v4)	rs76318574	11	10506171	C	T	0.3353	0.028	5.43e-33	0.0197	0.0386	6.10e-01	33.8	cis
LYVE1	MS Severity	deCODE (SomaScan v4)	rs7856589	9	137109469	A	G	0.0494	0.0086	1.06e-08	0.0033	0.0126	7.94e-01	31.1	trans
LYVE1	MS Severity	deCODE (SomaScan v4)	rs7865362	9	33117967	T	C	0.1446	0.0087	1.80e-61	0.0103	0.0119	3.86e-01	30.8	trans
LYVE1	MS Severity	deCODE (SomaScan v4)	rs9826842	3	186162411	C	T	-0.0549	0.0088	3.54e-10	-0.0117	0.0122	3.38e-01	34.2	trans
LYVE1	MS Severity	deCODE (SomaScan v4)	rs9832668	3	72349942	A	G	0.0557	0.0099	1.97e-08	0.0059	0.0135	6.62e-01	273.7	trans
LYVE1	MS Severity	UKB-PPP (Olink)	rs10205889	2	48003556	G	T	-0.0419	0.0073	1.12e-08	-0.0095	0.0116	4.12e-01	32.6	trans
LYVE1	MS Severity	UKB-PPP (Olink)	rs1057419	9	76503745	G	A	0.05	0.0074	1.13e-11	-0.0232	0.0118	4.87e-02	36	trans
LYVE1	MS Severity	UKB-PPP (Olink)	rs10769263	11	47395632	C	A	-0.0583	0.0076	1.67e-14	-0.0193	0.0118	1.01e-01	37.8	trans
LYVE1	MS Severity	UKB-PPP (Olink)	rs112771035	11	126355981	G	C	0.4625	0.0144	2.02e-226	0.0442	0.0236	6.12e-02	63	trans
LYVE1	MS Severity	UKB-PPP (Olink)	rs114708736	11	10591833	A	T	0.3365	0.0184	1.08e-74	0.0329	0.0287	2.52e-01	49.1	cis
LYVE1	MS Severity	UKB-PPP (Olink)	rs1226013	6	10539056	G	T	0.0415	0.0073	1.32e-08	0.0106	0.0115	3.59e-01	34.9	trans
LYVE1	MS Severity	UKB-PPP (Olink)	rs1955512	14	32706616	A	G	0.0659	0.0075	1.27e-18	0.0225	0.0119	5.86e-02	32.3	trans
LYVE1	MS Severity	UKB-PPP (Olink)	rs2316515	6	410848	G	A	-0.0442	0.0075	3.45e-09	-0.0065	0.0116	5.77e-01	34.9	trans
LYVE1	MS Severity	UKB-PPP (Olink)	rs333947	1	109928142	A	G	0.0603	0.0102	3.54e-09	0.0038	0.0172	8.27e-01	87	trans
LYVE1	MS Severity	UKB-PPP (Olink)	rs35202091	2	202642940	T	C	0.0476	0.0079	1.98e-09	0.0151	0.0125	2.27e-01	32.6	trans
LYVE1	MS Severity	UKB-PPP (Olink)	rs4843861	16	85917370	T	A	-0.0528	0.0083	1.63e-10	0.012	0.0128	3.50e-01	296	trans
LYVE1	MS Severity	UKB-PPP (Olink)	rs55714927	17	7176997	T	C	0.1254	0.0092	3.64e-42	0.0083	0.0153	5.87e-01	46.1	trans
LYVE1	MS Severity	UKB-PPP (Olink)	rs6112930	20	2125709	A	G	-0.0695	0.0074	1.08e-20	-0.0347	0.0119	3.59e-03	40.4	trans
LYVE1	MS Severity	UKB-PPP (Olink)	rs61946383	12	120918272	G	A	-0.0554	0.0076	4.03e-13	-0.0066	0.012	5.84e-01	60.9	trans
LYVE1	MS Severity	UKB-PPP (Olink)	rs657152	9	133263862	A	C	0.0598	0.0077	6.12e-15	0.0145	0.0118	2.17e-01	94.2	trans
LYVE1	MS Severity	UKB-PPP (Olink)	rs6591649	11	61203377	G	A	0.0661	0.0078	2.75e-17	0.0279	0.0139	4.52e-02	334.4	trans
LYVE1	MS Severity	UKB-PPP (Olink)	rs7077538	10	70233338	G	T	-0.0543	0.0078	2.45e-12	-0.0016	0.0124	8.98e-01	87.9	trans
LYVE1	MS Severity	UKB-PPP (Olink)	rs72838873	17	59848696	A	G	-0.0568	0.0099	1.13e-08	0.0123	0.0154	4.23e-01	58.9	trans
LYVE1	MS Severity	UKB-PPP (Olink)	rs75071241	11	126362291	A	G	-0.1716	0.0156	4.13e-28	0.0357	0.0246	1.47e-01	71.5	trans
LYVE1	MS Severity	UKB-PPP (Olink)	rs7598662	2	231242206	C	T	-0.0458	0.0075	7.99e-10	0.0005	0.012	9.68e-01	1032	trans
LYVE1	MS Severity	UKB-PPP (Olink)	rs7615628	3	98978885	G	A	-0.0585	0.0074	2.05e-15	-0.0127	0.0117	2.78e-01	120.8	trans
LYVE1	MS Severity	UKB-PPP (Olink)	rs762861	4	3440284	C	G	-0.0487	0.0085	1.12e-08	0.0062	0.0133	6.41e-01	40.9	trans
LYVE1	MS Severity	UKB-PPP (Olink)	rs76385522	11	10599444	T	C	0.1944	0.0207	6.76e-21	0.0195	0.0374	6.02e-01	52.6	cis
LYVE1	MS Severity	UKB-PPP (Olink)	rs78173576	17	7313780	G	T	0.1315	0.0194	1.15e-11	0.0252	0.0353	4.76e-01	77.6	trans
LYVE1	MS Severity	UKB-PPP (Olink)	rs7865362	9	33117967	T	C	0.1319	0.0077	2.51e-66	0.0103	0.0119	3.86e-01	185.1	trans
LYVE1	MS Severity	UKB-PPP (Olink)	rs890152	9	76619870	G	A	0.0666	0.0105	2.03e-10	-0.0162	0.0164	3.24e-01	46.1	trans
LYVE1	MS Severity	UKB-PPP (Olink)	rs9292	11	10506936	G	A	0.3188	0.0328	2.89e-22	0.1493	0.042	3.76e-04	32.6	cis

## Sheet: S4
Supplementary Table S4. Sensitivity analysis results for the significant proteins.
Protein	Outcome	pQTL_Dataset	N_IVs	F_mean	F_min	Egger			CochranQ			MRPRESSO		Steiger
						intercept	SE	P	CochranQ	df	P	P	Distort_P	R2_exposure	R2_outcome	direction correct	P
ALPI	MS Susceptibility	deCODE (SomaScan v4)	6	244.55	29.73	-0.0311	0.0346	0.4203	30.352	5	1.26e-05	0.01	0.421	0.0547	0.000383	TRUE	5.31e-284
ALPI	MS Susceptibility	INTERVAL (SomaScan)	2	56.89	25.59	N/A	N/A	N/A	N/A	N/A	N/A	N/A	N/A	0.0512	0.000118	TRUE	1.92e-35
ALPI	MS Susceptibility	UKB-PPP (Olink)	12	412.38	35.04	6e-04	0.0135	0.9631	8.716	11	0.6481	0.731	N/A	0.0517	0.000244	TRUE	1.20e-261
MXRA8	MS Susceptibility	Fenland (SomaScan v4)	2	60.53	31.62	N/A	N/A	N/A	N/A	N/A	N/A	N/A	N/A	0.0282	2.5e-05	TRUE	1.49e-59
MXRA8	MS Susceptibility	deCODE (SomaScan v4)	11	55.16	29.81	0.0184	0.0221	0.4263	6.319	10	0.7877	0.81	N/A	0.0203	0.000161	TRUE	1.49e-102
MXRA8	MS Susceptibility	INTERVAL (SomaScan)	2	25.53	24.49	N/A	N/A	N/A	N/A	N/A	N/A	N/A	N/A	0.0154	3.1e-05	TRUE	1.42e-11
MXRA8	MS Susceptibility	UKB-PPP (Olink)	21	68.91	29.75	0.0054	0.013	0.682	19.776	20	0.472	0.514	N/A	0.0435	0.000287	TRUE	6.38e-215
IDUA	MS Susceptibility	Fenland (SomaScan v4)	7	355.67	30.44	0.0144	0.0155	0.3952	5.787	6	0.4475	0.411	N/A	0.0971	0.000113	TRUE	6.26e-209
IDUA	MS Susceptibility	deCODE (SomaScan v4)	13	448.4	30.44	-0.0044	0.0156	0.7851	43.937	12	1.57e-05	0.03	0.549	0.0389	0.000518	TRUE	1.87e-186
IDUA	MS Susceptibility	INTERVAL (SomaScan)	1	206.21	30.71	N/A	N/A	N/A	N/A	N/A	N/A	N/A	N/A	0.2306	0.000123	TRUE	6.33e-185
IDUA	MS Susceptibility	UKB-PPP (Olink)	24	168.59	30.22	0.0065	0.0072	0.3751	30.96	23	0.1238	0.191	N/A	0.0865	0.000314	TRUE	0.00e+00
NID2	MS Susceptibility	Fenland (SomaScan v4)	2	536.9	60.52	N/A	N/A	N/A	N/A	N/A	N/A	N/A	N/A	0.0398	8.7e-05	TRUE	2.37e-81
NID2	MS Susceptibility	deCODE (SomaScan v4)	9	315.85	30.3	0.0122	0.0112	0.3113	5.467	8	0.7067	0.54	N/A	0.0239	8.1e-05	TRUE	2.49e-129
NID2	MS Susceptibility	INTERVAL (SomaScan)	4	92.21	24.78	-0.0034	0.0167	0.8582	0.904	3	0.8244	0.886	N/A	0.1082	4.3e-05	TRUE	2.74e-80
NID2	MS Susceptibility	UKB-PPP (Olink)	22	210.09	32.85	0.006	0.0068	0.386	24.667	21	0.2619	0.371	N/A	0.0586	0.000574	TRUE	5.52e-284
MANSC1	MS Severity	deCODE (SomaScan v4)	20	86.56	30.77	-0.0063	0.0067	0.3612	31.078	19	0.0396	0.076	N/A	0.0511	0.003283	TRUE	3.48e-62
MANSC1	MS Severity	INTERVAL (SomaScan)	6	54.04	24.07	0.0074	0.0161	0.6709	3.624	5	0.6047	0.734	N/A	0.0966	0.00093	TRUE	5.29e-50
MANSC1	MS Severity	UKB-PPP (Olink)	36	58.64	30.06	-0.0121	0.0074	0.1097	41.015	35	0.2236	0.22	N/A	0.0641	0.003864	TRUE	5.26e-79
CBR1	MS Severity	Fenland (SomaScan v4)	2	351.77	90.46	N/A	N/A	N/A	N/A	N/A	N/A	N/A	N/A	0.064	0.000455	TRUE	9.70e-73
CBR1	MS Severity	deCODE (SomaScan v4)	4	383.45	38.19	-0.0022	0.0271	0.9431	0.686	3	0.8764	0.955	N/A	0.0426	0.000504	TRUE	1.73e-72
CBR1	MS Severity	INTERVAL (SomaScan)	6	66.96	23.98	-0.002	0.0125	0.8807	1.907	5	0.8619	0.922	N/A	0.1194	0.000876	TRUE	3.77e-64
LYVE1	MS Severity	Fenland (SomaScan v4)	10	111.2	30.27	0.0095	0.0174	0.5995	23.555	9	0.0051	0.017	0.274	0.1029	0.003084	TRUE	1.62e-98
LYVE1	MS Severity	deCODE (SomaScan v4)	31	102.48	30.58	-1e-04	0.0057	0.9912	60.188	30	8.74e-04	0.001	0.462	0.0981	0.005484	TRUE	4.95e-128
LYVE1	MS Severity	UKB-PPP (Olink)	27	115.49	32.3	2e-04	0.0051	0.9684	37.266	26	0.0707	0.1	N/A	0.0911	0.004219	TRUE	2.12e-123
N/A indicates the analysis was not applicable due to insufficient instrumental variables. N_IVs, number of instrumental variables; F_mean, mean F-statistic across all instruments; F_min, minimum F-statistic; Egger_intercept, MR-Egger intercept estimate; Egger_SE, standard error of MR-Egger intercept; Egger_P, MR-Egger intercept P-value (P > 0.05 indicates no directional pleiotropy); CochranQ, Coc…
